# Supplementary material for: 3-Methyl-3,4-dihydro-9H-carbazol-1(2H)-one
Source: Acta Crystallogr Sect E Struct Rep Online. 2009 Jul 22;65(Pt 8):o1946–7. doi: 10.1107/S1600536809028050 (PMC2977477; doi:10.1107/S1600536809028050)
Supplement: Supplementary file 1 [file e-65-o1946-sup1.cif]

##############################################################################
###                                                                        ###
###        Electronic paper (Acta Crystallographica Section E)             ###
###                                                                        ###
##############################################################################
#                                                                            #
# This CIF contains the data in a paper accepted for publication in Acta     #
# Crystallographica Section E. It conforms to the requirements of Notes      #
# for Authors for Section E, and has been peer reviewed under the auspices   #
# of the IUCr Commission on Journals.                                        #
#                                                                            #
# Full details of the Crystallographic Information File format               #
# are given in the paper "The Crystallographic Information File (CIF):       #
# a New Standard Archive File for Crystallography" by S. R. Hall, F. H.      #
# Allen and I. D. Brown [Acta Cryst. (1991), A47, 655-685].                  #
#                                                                            #
# The current version of the core CIF dictionary is obtainable from          #
# ftp://ftp.iucr.org/pub/cif_core.dic. The current version number is 2.4.    #
#                                                                            #
# Software is freely available for graphical display of the structure(s) in  #
# this CIF.  For information consult the CIF home page http://www.iucr.org/  #
# cif/home.html                                                              #
#                                                                            #
# This file may be used for bona fide research purposes within the           #
# scientific community so long as proper attribution is given to the journal # 
# article from which it was obtained.                                        #
#                                                                            #
##############################################################################
                                             
data_global
_audit_creation_method     'PLATON <TABLE ACC> option'
_journal_date_recd_electronic     2009-07-11
_journal_date_accepted     2009-07-16
_journal_name_full     'Acta Crystallographica, Section E'
_journal_year     2009
_journal_volume     65
_journal_issue      8
_journal_page_first     o1946
_journal_page_last     o1947
_journal_paper_category     QO
_journal_coeditor_code     WN2337
_publ_contact_author_name
;
A. Thiruvalluvar
;
_publ_contact_author_address
;
PG Research Department of Physics,
Rajah Serfoji Government College(Autonomous),
Thanjavur - 613 005,
Tamilnadu,
India.
;
_publ_contact_author_email     athiru@vsnl.net
_publ_contact_author_fax     'none'
_publ_contact_author_phone     '+91 4362 255490'
_publ_section_title
;
3-Methyl-3,4-dihydro-9<i>H</i>-carbazol-1(2<i>H</i>)-one
;
loop_
    _publ_author_name
    _publ_author_footnote
    _publ_author_address
    'Thomas Gunaseelan, A.'
;
?
;
;
PG Research Department of Physics,
Rajah Serfoji Government College (Autonomous),
Thanjavur 613 005,
Tamilnadu,
India
;
    'Prabakaran, K.'
;
?
;
;
Department of Chemistry,
Bharathiar University,
Coimbatore 641 046,
Tamilnadu,
India
;
    'Rajendra Prasad, K. J.'
;
?
;
;
Department of Chemistry,
Bharathiar University,
Coimbatore 641 046,
Tamilnadu,
India
;
    'Thiruvalluvar, A.'
;
?
;
;
PG Research Department of Physics,
Rajah Serfoji Government College (Autonomous),
Thanjavur 613 005,
Tamilnadu,
India
;
    'Butcher, R. J.'
;
?
;
;
Department of Chemistry,
Howard University,
525 College Street NW,
Washington, DC 20059,
USA
;
data_I
_chemical_name_systematic
;
3-Methyl-3,4-dihydro-9<i>H</i>-carbazol-1(2<i>H</i>)-one
;
_chemical_name_common     carbazolone
_chemical_formula_moiety     'C13 H13 N O'
_chemical_formula_sum     'C13 H13 N O'
_chemical_formula_structural     'C13 H13 N O'
_chemical_formula_iupac     'C13 H13 N O'
_chemical_formula_weight     199.24
_chemical_melting_point     462
_symmetry_cell_setting     Triclinic
_symmetry_space_group_name_H-M     'P -1'
_symmetry_space_group_name_Hall     '-P 1'
loop_
    _symmetry_equiv_pos_site_id
    _symmetry_equiv_pos_as_xyz
    1 x,y,z
    2 -x,-y,-z
_cell_length_a     5.8301(3)
_cell_length_b     8.4348(5)
_cell_length_c     10.8000(7)
_cell_angle_alpha     78.094(5)
_cell_angle_beta     75.942(5)
_cell_angle_gamma     87.166(5)
_cell_volume     504.11(5)
_cell_formula_units_Z     2
_cell_measurement_reflns_used     2953
_cell_measurement_theta_min     4.9096
_cell_measurement_theta_max     32.6531
_cell_measurement_temperature     110(2)
_cell_special_details
;
;
_exptl_crystal_description     'needle'
_exptl_crystal_colour     'pale-yellow'
_exptl_crystal_size_max     0.54
_exptl_crystal_size_mid     0.14
_exptl_crystal_size_min     0.10
_exptl_crystal_size_rad     ?
_exptl_crystal_density_diffrn     1.313
_exptl_crystal_density_meas     ?
_exptl_crystal_density_method     'Not Measured'
_exptl_crystal_F_000     212
_exptl_absorpt_coefficient_mu     0.083
_exptl_absorpt_correction_type     multi-scan
_exptl_absorpt_process_details     '(CrysAlis Pro; Oxford Diffraction, 2009)'
_exptl_absorpt_correction_T_min     0.75307
_exptl_absorpt_correction_T_max     1.00000
_exptl_special_details
;
;
_diffrn_ambient_temperature     110(2)
_diffrn_radiation_type     MoK\a
_diffrn_radiation_wavelength     0.71073
_diffrn_radiation_source     'fine-focus sealed tube'
_diffrn_radiation_monochromator     graphite
_diffrn_measurement_device_type
;
Oxford Diffraction Xcalibur Ruby
;
_diffrn_measurement_method     \w
_diffrn_detector_area_resol_mean     10.5081
_diffrn_reflns_number     5927
_diffrn_reflns_av_R_equivalents     0.0280
_diffrn_reflns_av_sigmaI/netI     0.0439
_diffrn_reflns_theta_min     4.91
_diffrn_reflns_theta_max     32.72
_diffrn_reflns_theta_full     25.00
_diffrn_measured_fraction_theta_max     0.889
_diffrn_measured_fraction_theta_full     0.991
_diffrn_reflns_limit_h_min     -7
_diffrn_reflns_limit_h_max     8
_diffrn_reflns_limit_k_min     -10
_diffrn_reflns_limit_k_max     12
_diffrn_reflns_limit_l_min     -13
_diffrn_reflns_limit_l_max     15
_diffrn_standards_number     0
_diffrn_standards_interval_count     0
_diffrn_standards_interval_time     0
_diffrn_standards_decay_%     0
_refine_special_details
;
Refinement of <i>F</i>^2^ against ALL reflections. The weighted <i>R</i>-factor
<i>wR</i> and goodness of fit <i>S</i> are based on <i>F</i>^2^, conventional
<i>R</i>-factors <i>R</i> are based on <i>F</i>, with <i>F</i> set to zero for
negative <i>F</i>^2^. The threshold expression of <i>F</i>^2^ >
2\s(<i>F</i>^2^) is used only for calculating <i>R</i>-factors(gt) <i>etc</i>.
and is not relevant to the choice of reflections for refinement.
<i>R</i>-factors based on <i>F</i>^2^ are statistically about twice as large
as those based on <i>F</i>, and <i>R</i>- factors based on ALL data will be
even larger.
;
_reflns_number_total     3292
_reflns_number_gt     2400
_reflns_threshold_expression     I>2\s(I)
_refine_ls_structure_factor_coef     Fsqd
_refine_ls_matrix_type     full
_refine_ls_R_factor_all     0.0728
_refine_ls_R_factor_gt     0.0534
_refine_ls_wR_factor_gt     0.1454
_refine_ls_wR_factor_ref     0.1531
_refine_ls_goodness_of_fit_ref     0.997
_refine_ls_restrained_S_all     0.997
_refine_ls_number_reflns     3292
_refine_ls_number_parameters     144
_refine_ls_number_restraints     0
_refine_ls_hydrogen_treatment     mixed
_refine_ls_weighting_scheme     calc
_refine_ls_weighting_details
                 'calc w=1/[\s^2^(Fo^2^)+(0.1015P)^2^] where P=(Fo^2^+2Fc^2^)/3'
_atom_sites_solution_hydrogens     geom
_atom_sites_solution_primary     direct
_atom_sites_solution_secondary     difmap
_refine_ls_shift/su_max     0.001
_refine_ls_shift/su_max_lt     0.001
_refine_ls_shift/su_mean     0.000
_refine_diff_density_max     0.495
_refine_diff_density_min     -0.269
_refine_ls_extinction_method     none
_refine_ls_extinction_coef     ?
loop_
    _atom_type_symbol
    _atom_type_description
    _atom_type_scat_dispersion_real
    _atom_type_scat_dispersion_imag
    _atom_type_scat_source
    O O 0.0106 0.0060 'International Tables Vol C Tables 4.2.6.8 and 6.1.1.4'
    N N 0.0061 0.0033 'International Tables Vol C Tables 4.2.6.8 and 6.1.1.4'
    H H 0.0000 0.0000 'International Tables Vol C Tables 4.2.6.8 and 6.1.1.4'
    C C 0.0033 0.0016 'International Tables Vol C Tables 4.2.6.8 and 6.1.1.4'
_computing_data_collection     'CrysAlis Pro (Oxford Diffraction, 2009)'
_computing_cell_refinement     'CrysAlis Pro (Oxford Diffraction, 2009)'
_computing_data_reduction     'CrysAlis Pro (Oxford Diffraction, 2009)'
_computing_structure_solution     'SHELXS97 (Sheldrick, 2008)'
_computing_structure_refinement     'SHELXL97 (Sheldrick, 2008)'
_computing_molecular_graphics     'ORTEP-3 (Farrugia, 1997)'
_computing_publication_material     'PLATON (Spek, 2009)'
loop_
    _atom_site_type_symbol
    _atom_site_label
    _atom_site_fract_x
    _atom_site_fract_y
    _atom_site_fract_z
    _atom_site_U_iso_or_equiv
    _atom_site_thermal_displace_type
    _atom_site_calc_flag
    _atom_site_refinement_flags
    _atom_site_occupancy
    O O1 -0.36537(13) 0.49067(9) 0.31075(7) 0.0255(2) Uani d . 1.000
    N N9 -0.24180(15) 0.34526(10) 0.55707(8) 0.0202(2) Uani d . 1.000
    C C1 -0.18847(17) 0.40400(12) 0.31405(9) 0.0202(2) Uani d . 1.000
    C C2A -0.03045(19) 0.36084(14) 0.19199(10) 0.0265(3) Uani d P 0.883(2)
    C C3A 0.22713(19) 0.32688(14) 0.19735(10) 0.0199(3) Uani d P 0.883(2)
    C C4A 0.24963(17) 0.20104(12) 0.31810(9) 0.0202(2) Uani d P 0.883(2)
    C C4C 0.08447(16) 0.24013(11) 0.43740(9) 0.0179(2) Uani d . 1.000
    C C4D 0.09067(17) 0.19671(11) 0.57178(9) 0.0189(2) Uani d . 1.000
    C C5 0.25223(18) 0.11247(12) 0.63950(10) 0.0237(3) Uani d . 1.000
    C C6 0.2021(2) 0.09443(13) 0.77313(10) 0.0279(3) Uani d . 1.000
    C C7 -0.0090(2) 0.15661(13) 0.84233(10) 0.0275(3) Uani d . 1.000
    C C8 -0.17079(19) 0.24034(12) 0.77927(10) 0.0237(3) Uani d . 1.000
    C C8A -0.11770(17) 0.26304(11) 0.64282(9) 0.0190(2) Uani d . 1.000
    C C9A -0.11878(16) 0.33125(11) 0.43268(9) 0.0184(2) Uani d . 1.000
    C C13A 0.3667(2) 0.27429(16) 0.07206(11) 0.0331(3) Uani d P 0.883(2)
    C C4B 0.24963(17) 0.20104(12) 0.31810(9) 0.0202(2) Uani d P 0.117(2)
    C C13B 0.3667(2) 0.27429(16) 0.07206(11) 0.0331(3) Uani d P 0.117(2)
    C C2B -0.03045(19) 0.36084(14) 0.19199(10) 0.0265(3) Uani d P 0.117(2)
    C C3B 0.1473(15) 0.2369(11) 0.1984(8) 0.0199(3) Uani d P 0.117(2)
    H H3A 0.29806 0.43037 0.20208 0.0239 Uiso calc PR 0.883(2)
    H H5 0.39331 0.06882 0.59392 0.0285 Uiso calc R 1.000
    H H4A 0.41424 0.19960 0.32791 0.0243 Uiso calc PR 0.883(2)
    H H4B 0.21248 0.09211 0.30741 0.0243 Uiso calc PR 0.883(2)
    H H8 -0.31286 0.28115 0.82635 0.0285 Uiso calc R 1.000
    H H9 -0.379(3) 0.4111(17) 0.5785(14) 0.041(4) Uiso d . 1.000
    H H13A 0.35221 0.35751 -0.00372 0.0496 Uiso calc PR 0.883(2)
    H H13B 0.53365 0.26031 0.07418 0.0496 Uiso calc PR 0.883(2)
    H H13C 0.30307 0.17155 0.06591 0.0496 Uiso calc PR 0.883(2)
    H H6 0.31134 0.03927 0.81953 0.0335 Uiso calc R 1.000
    H H7 -0.04011 0.14027 0.93458 0.0329 Uiso calc R 1.000
    H H2A -0.09634 0.26383 0.17480 0.0318 Uiso calc PR 0.883(2)
    H H2B -0.03456 0.45104 0.11761 0.0318 Uiso calc PR 0.883(2)
    H H2C 0.05134 0.46162 0.13969 0.0318 Uiso calc PR 0.117(2)
    H H2D -0.13550 0.32986 0.14135 0.0318 Uiso calc PR 0.117(2)
    H H3B 0.07301 0.13410 0.19484 0.0239 Uiso calc PR 0.117(2)
    H H4C 0.39691 0.26440 0.29933 0.0243 Uiso calc PR 0.117(2)
    H H4D 0.29160 0.08475 0.33572 0.0243 Uiso calc PR 0.117(2)
    H H13D 0.30671 0.29814 -0.00707 0.0496 Uiso calc PR 0.117(2)
    H H13E 0.45547 0.36781 0.07648 0.0496 Uiso calc PR 0.117(2)
    H H13F 0.47089 0.17958 0.07016 0.0496 Uiso calc PR 0.117(2)
loop_
    _atom_site_aniso_label
    _atom_site_aniso_U_11
    _atom_site_aniso_U_22
    _atom_site_aniso_U_33
    _atom_site_aniso_U_12
    _atom_site_aniso_U_13
    _atom_site_aniso_U_23
    O1 0.0174(3) 0.0308(4) 0.0286(4) 0.0122(3) -0.0071(3) -0.0076(3)
    N9 0.0155(3) 0.0238(4) 0.0195(4) 0.0088(3) -0.0018(3) -0.0049(3)
    C1 0.0136(4) 0.0234(4) 0.0237(4) 0.0058(3) -0.0045(3) -0.0065(3)
    C2A 0.0206(5) 0.0381(6) 0.0213(4) 0.0140(4) -0.0068(3) -0.0085(4)
    C3A 0.0151(5) 0.0232(5) 0.0196(5) 0.0072(4) -0.0028(4) -0.0034(4)
    C4A 0.0146(4) 0.0234(4) 0.0213(4) 0.0075(3) -0.0025(3) -0.0052(3)
    C4C 0.0137(4) 0.0182(4) 0.0200(4) 0.0056(3) -0.0018(3) -0.0039(3)
    C4D 0.0160(4) 0.0182(4) 0.0207(4) 0.0056(3) -0.0021(3) -0.0037(3)
    C5 0.0204(5) 0.0239(5) 0.0247(5) 0.0107(4) -0.0045(4) -0.0036(4)
    C6 0.0289(5) 0.0291(5) 0.0240(5) 0.0128(4) -0.0087(4) -0.0018(4)
    C7 0.0318(5) 0.0266(5) 0.0205(5) 0.0095(4) -0.0042(4) -0.0016(4)
    C8 0.0236(5) 0.0231(4) 0.0209(4) 0.0064(4) 0.0000(3) -0.0041(4)
    C8A 0.0165(4) 0.0176(4) 0.0209(4) 0.0051(3) -0.0021(3) -0.0033(3)
    C9A 0.0135(4) 0.0211(4) 0.0195(4) 0.0063(3) -0.0028(3) -0.0042(3)
    C13A 0.0254(5) 0.0475(7) 0.0212(5) 0.0185(5) -0.0010(4) -0.0047(4)
    C4B 0.0146(4) 0.0234(4) 0.0213(4) 0.0075(3) -0.0025(3) -0.0052(3)
    C13B 0.0254(5) 0.0475(7) 0.0212(5) 0.0185(5) -0.0010(4) -0.0047(4)
    C2B 0.0206(5) 0.0381(6) 0.0213(4) 0.0140(4) -0.0068(3) -0.0085(4)
    C3B 0.0151(5) 0.0232(5) 0.0196(5) 0.0072(4) -0.0028(4) -0.0034(4)
_geom_special_details
;
Bond distances, angles <i>etc</i>. have been calculated using the rounded
fractional coordinates. All su's are estimated from the variances of the
(full) variance-covariance matrix. The cell e.s.d.'s are taken into account in
the estimation of distances, angles and torsion angles
;
loop_
    _geom_bond_atom_site_label_1
    _geom_bond_atom_site_label_2
    _geom_bond_site_symmetry_1
    _geom_bond_site_symmetry_2
    _geom_bond_distance
    _geom_bond_publ_flag
    O1 C1 . . 1.2377(13) no
    N9 C8A . . 1.3686(13) no
    N9 C9A . . 1.3864(12) no
    N9 H9 . . 0.960(17) no
    C1 C2A . . 1.5146(14) no
    C1 C2B . . 1.5146(14) no
    C1 C9A . . 1.4446(13) no
    C2A C3A . . 1.5276(16) no
    C2B C3B . . 1.439(9) no
    C3A C4A . . 1.5306(15) no
    C3A C13A . . 1.5385(16) no
    C3B C13B . . 1.616(9) no
    C3B C4B . . 1.521(9) no
    C4A C4C . . 1.4957(13) no
    C4B C4C . . 1.4957(13) no
    C4C C4D . . 1.4306(13) no
    C4C C9A . . 1.3859(14) no
    C4D C5 . . 1.4075(15) no
    C4D C8A . . 1.4264(14) no
    C5 C6 . . 1.3785(15) no
    C6 C7 . . 1.4140(16) no
    C7 C8 . . 1.3784(16) no
    C8 C8A . . 1.4043(14) no
    C2A H2A . . 0.9900 no
    C2A H2B . . 0.9900 no
    C2B H2C . . 0.9900 no
    C2B H2D . . 0.9900 no
    C3A H3A . . 1.0000 no
    C3B H3B . . 1.0000 no
    C4A H4A . . 0.9900 no
    C4A H4B . . 0.9900 no
    C4B H4C . . 0.9900 no
    C4B H4D . . 0.9900 no
    C5 H5 . . 0.9500 no
    C6 H6 . . 0.9500 no
    C7 H7 . . 0.9500 no
    C8 H8 . . 0.9500 no
    C13A H13B . . 0.9800 no
    C13A H13C . . 0.9800 no
    C13A H13A . . 0.9800 no
    C13B H13D . . 0.9800 no
    C13B H13E . . 0.9800 no
    C13B H13F . . 0.9800 no
loop_
    _geom_contact_atom_site_label_1
    _geom_contact_atom_site_label_2
    _geom_contact_distance
    _geom_contact_site_symmetry_1
    _geom_contact_site_symmetry_2
    _geom_contact_publ_flag
    O1 N9 2.9322(11) . . no
    O1 C3A 3.3896(14) . 1_455 no
    O1 C4A 3.3747(13) . 1_455 no
    O1 C4B 3.3747(13) . 1_455 no
    O1 N9 2.8481(12) . 2_466 no
    O1 H4A 2.7800 . 1_455 no
    O1 H3A 2.6400 . 1_455 no
    O1 H4C 2.4500 . 1_455 no
    O1 H9 2.813(15) . . no
    O1 H9 1.939(16) . 2_466 no
    N9 O1 2.9322(11) . . no
    N9 O1 2.8481(12) . 2_466 no
    C1 C8A 3.5679(14) . 2_566 no
    C1 C8 3.5708(15) . 2_566 no
    C2B C13A 2.5175(17) . . no
    C2B C4A 2.5384(15) . . no
    C3A O1 3.3896(14) . 1_655 no
    C3B C6 3.458(9) . 2_556 no
    C3B C7 3.592(9) . 2_556 no
    C4A O1 3.3747(13) . 1_655 no
    C4B C2A 2.5384(15) . . no
    C4B O1 3.3747(13) . 1_655 no
    C4B C13A 2.5282(15) . . no
    C6 C3B 3.458(9) . 2_556 no
    C7 C3B 3.592(9) . 2_556 no
    C8 C1 3.5708(15) . 2_566 no
    C8A C1 3.5679(14) . 2_566 no
    C13B C2A 2.5175(17) . . no
    C13B C4A 2.5282(15) . . no
    C1 H4C 2.7900 . 1_455 no
    C1 H9 3.012(16) . 2_466 no
    C1 H4A 2.9100 . 1_455 no
    C4D H4B 2.9600 . 2_556 no
    C5 H3B 2.8900 . 2_556 no
    C6 H2A 3.0200 . 2_556 no
    C6 H3B 2.4800 . 2_556 no
    C7 H3B 2.6200 . 2_556 no
    C8 H2C 2.9900 . 2_566 no
    C8 H3A 2.8700 . 2_566 no
    C8A H4B 2.9900 . 2_556 no
    C8A H4D 3.1000 . 2_556 no
    C9A H3A 3.0300 . . no
    C13A H8 2.8400 . 1_654 no
    C13B H8 2.8400 . 1_654 no
    H2A H13C 2.5100 . . no
    H2A C6 3.0200 . 2_556 no
    H2B H2B 2.4400 . 2_565 no
    H2B H13A 2.5000 . . no
    H2C C13A 2.4400 . . no
    H2C H13D 2.4900 . . no
    H2C C8 2.9900 . 2_566 no
    H2C H13E 2.4300 . . no
    H2C C4A 2.9900 . . no
    H2D C13A 2.8800 . . no
    H3A O1 2.6400 . 1_655 no
    H3A C9A 3.0300 . . no
    H3A C8 2.8700 . 2_566 no
    H3A H8 2.3900 . 2_566 no
    H3B C7 2.6200 . 2_556 no
    H3B C13A 2.1300 . . no
    H3B C2A 1.9700 . . no
    H3B C4A 2.0500 . . no
    H3B C5 2.8900 . 2_556 no
    H3B C6 2.4800 . 2_556 no
    H4A C1 2.9100 . 1_655 no
    H4A O1 2.7800 . 1_655 no
    H4A H5 2.5500 . 2_656 no
    H4B C4D 2.9600 . 2_556 no
    H4B H13C 2.4900 . . no
    H4B C8A 2.9900 . 2_556 no
    H4C O1 2.4500 . 1_655 no
    H4C C1 2.7900 . 1_655 no
    H4C C2A 3.0000 . . no
    H4C C13A 2.4900 . . no
    H4C H13E 2.3300 . . no
    H4D H5 2.3800 . 2_656 no
    H4D C8A 3.1000 . 2_556 no
    H4D C13A 2.9100 . . no
    H5 H4D 2.3800 . 2_656 no
    H5 H4A 2.5500 . 2_656 no
    H5 H5 2.5700 . 2_656 no
    H6 H13F 2.4600 . 2_656 no
    H7 H7 2.5800 . 2_557 no
    H8 H13D 2.5100 . 1_456 no
    H8 C13A 2.8400 . 1_456 no
    H8 H13A 2.4900 . 1_456 no
    H8 H13B 2.5800 . 1_456 no
    H8 C13B 2.8400 . 1_456 no
    H8 H3A 2.3900 . 2_566 no
    H9 O1 1.939(16) . 2_466 no
    H9 O1 2.813(15) . . no
    H9 C1 3.012(16) . 2_466 no
    H13A H8 2.4900 . 1_654 no
    H13A H2B 2.5000 . . no
    H13B H8 2.5800 . 1_654 no
    H13C H4B 2.4900 . . no
    H13C H2A 2.5100 . . no
    H13D H8 2.5100 . 1_654 no
    H13D C2A 2.6600 . . no
    H13D H2C 2.4900 . . no
    H13E C2A 2.8000 . . no
    H13E C4A 2.7100 . . no
    H13E H2C 2.4300 . . no
    H13E H4C 2.3300 . . no
    H13E H13E 2.4800 . 2_665 no
    H13F C4A 2.7100 . . no
    H13F H6 2.4600 . 2_656 no
loop_
    _geom_angle_atom_site_label_1
    _geom_angle_atom_site_label_2
    _geom_angle_atom_site_label_3
    _geom_angle_site_symmetry_1
    _geom_angle_site_symmetry_2
    _geom_angle_site_symmetry_3
    _geom_angle
    _geom_angle_publ_flag
    C8A N9 C9A . . . 107.71(8) no
    C9A N9 H9 . . . 126.1(9) no
    C8A N9 H9 . . . 125.8(9) no
    O1 C1 C9A . . . 123.78(9) no
    O1 C1 C2A . . . 121.93(9) no
    C2B C1 C9A . . . 114.27(9) no
    C2A C1 C9A . . . 114.27(9) no
    O1 C1 C2B . . . 121.93(9) no
    C1 C2A C3A . . . 114.98(9) no
    C1 C2B C3B . . . 121.6(3) no
    C2A C3A C13A . . . 110.39(9) no
    C2A C3A C4A . . . 112.21(9) no
    C4A C3A C13A . . . 110.93(9) no
    C4B C3B C13B . . . 107.3(5) no
    C2B C3B C4B . . . 118.1(6) no
    C2B C3B C13B . . . 110.9(5) no
    C3A C4A C4C . . . 110.43(8) no
    C3B C4B C4C . . . 113.5(3) no
    C4A C4C C4D . . . 131.07(9) no
    C4A C4C C9A . . . 122.53(8) no
    C4D C4C C9A . . . 106.40(8) no
    C4B C4C C4D . . . 131.07(9) no
    C4B C4C C9A . . . 122.53(8) no
    C4C C4D C5 . . . 134.36(9) no
    C4C C4D C8A . . . 106.39(8) no
    C5 C4D C8A . . . 119.23(9) no
    C4D C5 C6 . . . 118.82(10) no
    C5 C6 C7 . . . 121.15(10) no
    C6 C7 C8 . . . 121.64(10) no
    C7 C8 C8A . . . 117.49(10) no
    N9 C8A C4D . . . 109.02(8) no
    N9 C8A C8 . . . 129.38(9) no
    C4D C8A C8 . . . 121.61(9) no
    N9 C9A C1 . . . 125.11(9) no
    N9 C9A C4C . . . 110.47(8) no
    C1 C9A C4C . . . 124.40(9) no
    C1 C2A H2A . . . 109.00 no
    C1 C2A H2B . . . 109.00 no
    C3A C2A H2A . . . 109.00 no
    C3A C2A H2B . . . 109.00 no
    H2A C2A H2B . . . 108.00 no
    C1 C2B H2C . . . 107.00 no
    C1 C2B H2D . . . 107.00 no
    C3B C2B H2C . . . 107.00 no
    C3B C2B H2D . . . 107.00 no
    H2C C2B H2D . . . 107.00 no
    C4A C3A H3A . . . 108.00 no
    C13A C3A H3A . . . 108.00 no
    C2A C3A H3A . . . 108.00 no
    C2B C3B H3B . . . 107.00 no
    C4B C3B H3B . . . 107.00 no
    C13B C3B H3B . . . 107.00 no
    C3A C4A H4A . . . 110.00 no
    C4C C4A H4A . . . 110.00 no
    C4C C4A H4B . . . 110.00 no
    C3A C4A H4B . . . 110.00 no
    H4A C4A H4B . . . 108.00 no
    C4C C4B H4D . . . 109.00 no
    C3B C4B H4C . . . 109.00 no
    C3B C4B H4D . . . 109.00 no
    H4C C4B H4D . . . 108.00 no
    C4C C4B H4C . . . 109.00 no
    C4D C5 H5 . . . 121.00 no
    C6 C5 H5 . . . 121.00 no
    C7 C6 H6 . . . 119.00 no
    C5 C6 H6 . . . 119.00 no
    C8 C7 H7 . . . 119.00 no
    C6 C7 H7 . . . 119.00 no
    C8A C8 H8 . . . 121.00 no
    C7 C8 H8 . . . 121.00 no
    H13B C13A H13C . . . 109.00 no
    H13A C13A H13C . . . 109.00 no
    C3A C13A H13A . . . 109.00 no
    C3A C13A H13B . . . 109.00 no
    C3A C13A H13C . . . 109.00 no
    H13A C13A H13B . . . 109.00 no
    C3B C13B H13D . . . 109.00 no
    C3B C13B H13E . . . 109.00 no
    C3B C13B H13F . . . 109.00 no
    H13D C13B H13E . . . 109.00 no
    H13D C13B H13F . . . 109.00 no
    H13E C13B H13F . . . 109.00 no
loop_
    _geom_torsion_atom_site_label_1
    _geom_torsion_atom_site_label_2
    _geom_torsion_atom_site_label_3
    _geom_torsion_atom_site_label_4
    _geom_torsion_site_symmetry_1
    _geom_torsion_site_symmetry_2
    _geom_torsion_site_symmetry_3
    _geom_torsion_site_symmetry_4
    _geom_torsion
    _geom_torsion_publ_flag
    C9A N9 C8A C4D . . . . 0.74(11) no
    C9A N9 C8A C8 . . . . -179.21(10) no
    C8A N9 C9A C1 . . . . -178.64(9) no
    C8A N9 C9A C4C . . . . 0.06(12) no
    O1 C1 C2A C3A . . . . 152.13(10) no
    C9A C1 C2A C3A . . . . -29.84(13) no
    O1 C1 C9A N9 . . . . 1.63(16) no
    O1 C1 C9A C4C . . . . -176.91(10) no
    C2A C1 C9A N9 . . . . -176.36(9) no
    C2A C1 C9A C4C . . . . 5.10(14) no
    C1 C2A C3A C4A . . . . 52.21(13) no
    C1 C2A C3A C13A . . . . 176.50(10) no
    C2A C3A C4A C4C . . . . -47.27(12) no
    C13A C3A C4A C4C . . . . -171.26(9) no
    C3A C4A C4C C4D . . . . -156.71(10) no
    C3A C4A C4C C9A . . . . 24.26(13) no
    C4A C4C C4D C5 . . . . 3.97(19) no
    C4A C4C C4D C8A . . . . -177.90(10) no
    C9A C4C C4D C5 . . . . -176.89(11) no
    C9A C4C C4D C8A . . . . 1.25(11) no
    C4A C4C C9A N9 . . . . 178.40(9) no
    C4A C4C C9A C1 . . . . -2.88(15) no
    C4D C4C C9A N9 . . . . -0.84(11) no
    C4D C4C C9A C1 . . . . 177.89(9) no
    C4C C4D C5 C6 . . . . 178.95(11) no
    C8A C4D C5 C6 . . . . 1.00(15) no
    C4C C4D C8A N9 . . . . -1.24(11) no
    C4C C4D C8A C8 . . . . 178.71(9) no
    C5 C4D C8A N9 . . . . 177.23(9) no
    C5 C4D C8A C8 . . . . -2.82(15) no
    C4D C5 C6 C7 . . . . 1.00(16) no
    C5 C6 C7 C8 . . . . -1.31(17) no
    C6 C7 C8 C8A . . . . -0.46(16) no
    C7 C8 C8A N9 . . . . -177.55(10) no
    C7 C8 C8A C4D . . . . 2.50(15) no
loop_
    _geom_hbond_atom_site_label_D
    _geom_hbond_atom_site_label_H
    _geom_hbond_atom_site_label_A
    _geom_hbond_site_symmetry_A
    _geom_hbond_distance_DH
    _geom_hbond_distance_HA
    _geom_hbond_distance_DA
    _geom_hbond_angle_DHA
    _geom_hbond_publ_flag
    N9 H9 O1 2_466 0.960(17) 1.939(16) 2.8480(10)
                                                157.2(13) yes
    C4A H4B Cg1 2_556 0.99 2.83 3.7790(10)
                                         162 yes
