# Supplementary material for: 3-Methyl-3,4-dihydro-9H-carbazol-1(2H)-one
Source: Acta Crystallogr Sect E Struct Rep Online. 2009 Jul 22;65(Pt 8):o1946–7. doi: 10.1107/S1600536809028050 (PMC2977477; doi:10.1107/S1600536809028050)
Supplement: Supplementary file 2 [file e-65-o1946-Isup2.hkl]

#
# h,k,l, Fc-squared, Fo-squared, sigma(Fo-squared) and status flag
#
data_I
_shelx_title ' t3ac-1 in P-1  Z=2 C13H13N0'
_shelx_refln_list_code          4
_shelx_F_calc_maximum       73.87
_exptl_crystal_F_000       212.00
_reflns_d_resolution_high  0.6574
 
loop_
 _symmetry_equiv_pos_as_xyz
 'x, y, z'
 '-x, -y, -z'
 
_cell_length_a     5.8301
_cell_length_b     8.4348
_cell_length_c    10.8000
_cell_angle_alpha  78.094
_cell_angle_beta   75.942
_cell_angle_gamma  87.166
 
_shelx_F_squared_multiplier     1.000
 
loop_
 _refln_index_h
 _refln_index_k
 _refln_index_l
 _refln_F_squared_calc
 _refln_F_squared_meas
 _refln_F_squared_sigma
 _refln_observed_status
   2   0   0      711.42      823.95      3.20 o
   3   0   0        0.58        3.01      0.52 o
   4   0   0        1.71        6.20      1.39 o
   5   0   0       29.97       31.04      2.12 o
   6   0   0       35.05       34.79      2.51 o
   7   0   0       39.57       38.95      3.02 o
   8   0   0       51.06       53.69      3.53 o
  -8   1   0       43.38       45.48      3.43 o
  -7   1   0        9.39        7.07      2.46 o
  -6   1   0        0.57        0.22      1.95 o
  -5   1   0       12.63       18.24      1.93 o
  -4   1   0      175.79      214.79      3.62 o
  -3   1   0       91.46      122.71      2.50 o
  -2   1   0      298.53      344.34     10.96 o
   2   1   0      323.32      369.75      2.95 o
   3   1   0        0.61        2.86      0.46 o
   4   1   0        8.84        7.36      0.75 o
   5   1   0       89.28       91.29      2.71 o
   6   1   0       32.16       31.59      2.35 o
   7   1   0       57.70       60.82      3.02 o
   8   1   0       12.46       12.03      2.67 o
  -8   2   0       17.78       16.37      3.08 o
  -7   2   0       13.93       15.49      2.76 o
  -6   2   0       64.08       62.73      3.10 o
  -5   2   0      181.87      174.95      3.99 o
  -4   2   0        0.42        0.38      0.76 o
  -3   2   0       22.61       31.96      1.37 o
  -2   2   0      305.21      348.78      3.16 o
  -1   2   0      134.96      131.89      1.69 o
   0   2   0     2604.19     2861.81     18.04 o
   1   2   0     5457.22     5887.53     32.43 o
   2   2   0      317.56      320.27     10.74 o
   3   2   0      189.98      183.65      5.05 o
   4   2   0        9.22       12.02      0.69 o
   5   2   0        3.06        4.07      1.10 o
   6   2   0       30.72       32.15      2.25 o
   7   2   0        7.51        5.94      1.99 o
   8   2   0        3.37        4.44      2.19 o
  -7   3   0        2.48        2.90      2.68 o
  -6   3   0       38.30       35.28      2.84 o
  -5   3   0        7.56        7.56      1.12 o
  -4   3   0       18.64       21.75      1.22 o
  -3   3   0      333.83      341.82      2.79 o
  -2   3   0        2.55        6.86      0.95 o
  -1   3   0       17.22       18.16      1.41 o
   0   3   0       11.84       14.39      0.48 o
   1   3   0        4.32        6.92      1.34 o
   2   3   0      118.75      110.27      1.66 o
   3   3   0        2.78        3.93      0.96 o
   4   3   0       56.33       56.71      4.72 o
   5   3   0        7.78        7.68      1.45 o
   6   3   0       13.35       12.56      1.73 o
   7   3   0        0.18        1.27      1.90 o
   8   3   0        1.51        0.33      2.22 o
  -7   4   0       13.65       16.47      3.11 o
  -6   4   0       83.09       81.57      2.48 o
  -5   4   0      149.11      142.37      4.43 o
  -4   4   0      959.82      851.06      5.11 o
  -3   4   0       15.90       13.20      0.94 o
  -2   4   0       12.90       12.68      1.14 o
  -1   4   0       92.23       95.09      1.00 o
   0   4   0        0.86        1.37      0.43 o
   1   4   0       57.50       54.23      0.77 o
   2   4   0      208.88      192.58      6.50 o
   3   4   0       42.04       40.83      1.44 o
   4   4   0       89.11       86.13      2.20 o
   5   4   0        9.19        9.28      1.55 o
   6   4   0       37.73       34.71      2.20 o
   7   4   0       45.69       37.01      2.58 o
  -7   5   0        2.07        1.76      2.87 o
  -6   5   0        3.48        1.76      1.35 o
  -5   5   0        5.16        4.26      1.31 o
  -4   5   0      119.47       97.75      2.11 o
  -3   5   0        0.78       -0.02      0.87 o
  -2   5   0       56.83       60.28      1.33 o
  -1   5   0      112.21      125.83      1.23 o
   0   5   0       40.95       38.71      2.22 o
   1   5   0       57.65       68.80      0.99 o
   2   5   0       24.91       21.54      1.71 o
   3   5   0       30.91       26.63      0.95 o
   4   5   0        7.37        6.05      0.81 o
   5   5   0       27.11       31.00      1.88 o
   6   5   0        1.42        1.52      1.55 o
   7   5   0        2.22        1.85      1.81 o
  -7   6   0       13.48       14.47      2.76 o
  -6   6   0       67.20       65.16      3.19 o
  -5   6   0        0.02       -0.26      1.34 o
  -4   6   0      115.26      106.88      2.45 o
  -3   6   0      325.28      298.87      2.28 o
  -2   6   0       29.04       27.59      1.51 o
  -1   6   0       13.08       16.39      1.38 o
   0   6   0        2.44        2.27      0.57 o
   1   6   0        0.00        1.04      0.46 o
   2   6   0        0.63        0.82      0.32 o
   3   6   0        4.06        6.11      0.88 o
   4   6   0        0.01        0.29      0.84 o
   5   6   0        0.90        1.44      0.93 o
   6   6   0        1.07        0.55      1.60 o
   7   6   0        7.59        4.83      2.05 o
  -6   7   0       22.14       25.55      2.83 o
  -5   7   0        0.78        1.44      1.46 o
  -4   7   0       28.21       22.87      1.91 o
  -3   7   0        0.04        0.44      1.58 o
  -2   7   0       76.70       68.95      2.21 o
  -1   7   0        4.42        3.87      1.32 o
   0   7   0      110.46      109.13      1.51 o
   1   7   0        3.40        5.06      0.80 o
   2   7   0        0.22        0.33      0.47 o
   3   7   0        3.46        3.25      0.78 o
   4   7   0        7.08        6.65      1.54 o
   5   7   0        2.89        2.84      1.09 o
   6   7   0        8.42        4.90      1.97 o
   7   7   0        0.12        1.19      2.04 o
  -6   8   0        9.10        8.27      2.06 o
  -5   8   0        3.54        4.47      1.61 o
  -4   8   0        1.07        2.17      1.40 o
  -3   8   0       27.37       24.55      2.31 o
  -2   8   0       27.57       29.23      2.22 o
  -1   8   0        8.50        7.76      1.68 o
   0   8   0       32.85       29.53      1.45 o
   1   8   0       20.67       21.70      1.28 o
   2   8   0       31.99       32.92      1.17 o
   3   8   0        1.27        1.77      0.85 o
   4   8   0       13.90       13.20      1.08 o
   5   8   0        6.52        6.00      1.40 o
   6   8   0        5.24        3.51      1.46 o
  -6   9   0       83.04       74.94      4.17 o
  -5   9   0       27.55       26.97      2.18 o
  -4   9   0       35.25       31.75      2.60 o
  -3   9   0       24.71       20.01      2.43 o
  -2   9   0       96.00       93.33      3.37 o
  -1   9   0       17.68       18.44      2.09 o
   0   9   0       16.33       16.60      1.12 o
   1   9   0       78.93       92.49      2.05 o
   2   9   0        8.21        9.39      1.16 o
   3   9   0       19.07       21.23      1.79 o
   4   9   0        7.68        9.41      1.31 o
   5   9   0        0.00        0.21      1.46 o
  -4  10   0        6.18        5.27      1.76 o
  -3  10   0        1.74        0.80      2.39 o
  -2  10   0       28.07       31.04      2.79 o
  -1  10   0       10.58       15.26      2.31 o
   0  10   0        0.08        0.27      1.80 o
   1  10   0       21.68       21.71      2.31 o
   2  10   0       11.62       13.54      1.32 o
   3  10   0        0.00       -0.19      1.35 o
   4  10   0        0.50        0.74      1.38 o
  -2  11   0       24.98       28.77      3.00 o
  -1  11   0       30.11       32.23      2.77 o
   0  11   0        0.68        1.19      2.10 o
   1  11   0       19.00       22.20      2.54 o
   2  11   0        4.28        3.57      2.05 o
   3  11   0        3.80        3.82      2.14 o
   0  12   0       25.75       29.72      3.07 o
   1  12   0        0.18        1.39      2.43 o
   2  12   0        0.02        0.17      2.33 o
  -2 -11   1        0.42        0.30      2.07 o
  -1 -11   1        8.74        9.05      2.27 o
   0 -11   1        6.36        7.52      2.45 o
   1 -11   1       12.05       13.64      2.46 o
   2 -11   1        0.22        1.02      2.23 o
  -4 -10   1        0.74        2.04      2.21 o
  -3 -10   1        8.01        6.89      1.88 o
  -2 -10   1       17.69       18.95      1.45 o
  -1 -10   1        6.53        5.71      1.20 o
   0 -10   1        0.11        0.99      1.87 o
   1 -10   1       61.22       59.57      3.09 o
   2 -10   1       17.74       15.66      2.47 o
   3 -10   1       21.52       22.40      2.68 o
   4 -10   1       22.54       24.56      2.97 o
  -5  -9   1        0.01        1.89      2.13 o
  -4  -9   1       15.49       15.72      3.35 o
  -3  -9   1        0.56        0.10      0.95 o
  -2  -9   1       10.45       10.16      1.19 o
  -1  -9   1        4.81        4.97      1.03 o
   0  -9   1       50.64       51.88      1.49 o
   1  -9   1        7.85        7.49      1.91 o
   2  -9   1       33.56       33.32      2.55 o
   3  -9   1       11.80       13.63      2.24 o
   4  -9   1        0.90        0.26      1.49 o
   5  -9   1        2.60        2.37      1.76 o
  -5  -8   1        0.75        1.70      1.35 o
  -4  -8   1        1.82        2.05      0.94 o
  -3  -8   1        2.76        4.27      0.89 o
  -2  -8   1        2.26        2.40      1.03 o
  -1  -8   1       13.10       15.53      1.05 o
   0  -8   1        3.30        2.94      0.82 o
   1  -8   1        1.56        2.81      1.55 o
   2  -8   1      114.40      105.60      3.31 o
   3  -8   1       75.94       63.09      2.97 o
   4  -8   1        1.22        2.52      1.42 o
   5  -8   1       35.25       32.32      1.99 o
   6  -8   1       59.39       53.89      2.73 o
  -6  -7   1        7.15        5.62      1.48 o
  -5  -7   1       16.96       15.49      1.37 o
  -4  -7   1        4.76        3.94      0.89 o
  -3  -7   1       31.37       31.77      1.03 o
  -2  -7   1       90.08       85.88      2.18 o
  -1  -7   1        5.47        7.00      0.86 o
   0  -7   1      240.13      252.49      2.33 o
   1  -7   1       11.50       10.48      1.52 o
   2  -7   1       27.73       24.42      1.95 o
   3  -7   1      135.50      129.40      3.56 o
   4  -7   1       14.89       14.37      1.45 o
   5  -7   1       38.94       36.25      1.91 o
   6  -7   1       85.36       85.67      2.32 o
  -7  -6   1        0.10        0.39      1.71 o
  -6  -6   1        3.27        2.26      1.63 o
  -5  -6   1       27.22       22.23      2.36 o
  -4  -6   1       17.28       17.39      1.09 o
  -3  -6   1       16.80       15.14      0.81 o
  -2  -6   1       16.99       17.01      0.54 o
  -1  -6   1      111.26      124.63      2.92 o
   0  -6   1       19.00       21.46      1.71 o
   1  -6   1       42.97       43.88      1.42 o
   2  -6   1        0.17        0.33      0.65 o
   3  -6   1       38.20       32.29      1.38 o
   4  -6   1      171.19      142.07      2.52 o
   5  -6   1       20.71       22.62      1.66 o
   6  -6   1       23.98       20.69      1.65 o
   7  -6   1        9.09        8.45      2.18 o
  -7  -5   1        6.15        4.83      1.87 o
  -6  -5   1        0.08        0.95      1.49 o
  -5  -5   1       10.00        8.17      1.28 o
  -4  -5   1        6.65        7.12      0.79 o
  -3  -5   1        7.62        6.51      0.75 o
  -2  -5   1        0.70        0.57      0.35 o
  -1  -5   1       34.30       35.35      0.85 o
   0  -5   1       22.49       23.88      0.78 o
   1  -5   1      351.86      363.91      7.68 o
   2  -5   1        3.08        2.20      0.64 o
   3  -5   1      197.48      181.00      3.49 o
   4  -5   1       14.65       19.04      1.31 o
   5  -5   1       15.24       14.13      1.48 o
   6  -5   1        1.06        1.26      1.60 o
   7  -5   1       70.65       79.52      4.26 o
  -7  -4   1       39.35       34.54      2.48 o
  -6  -4   1        3.13        1.02      1.59 o
  -5  -4   1        0.18        0.45      1.35 o
  -4  -4   1       15.70       16.04      1.40 o
  -3  -4   1       21.09       22.84      0.80 o
  -2  -4   1       46.17       46.24      0.80 o
  -1  -4   1        4.09        4.65      0.37 o
   0  -4   1       29.17       33.20      1.01 o
   1  -4   1        6.13       11.21      0.61 o
   2  -4   1       96.27      110.35      1.30 o
   3  -4   1       25.63       22.42      1.06 o
   4  -4   1       79.86       75.17      3.77 o
   5  -4   1        5.78        4.75      1.11 o
   6  -4   1        0.77        1.21      1.49 o
   7  -4   1       41.49       39.93      3.53 o
  -8  -3   1       20.89       20.10      2.57 o
  -7  -3   1       20.10       23.18      2.26 o
  -6  -3   1       24.53       20.95      1.90 o
  -5  -3   1       14.13       11.82      1.49 o
  -4  -3   1       96.84       90.69      1.01 o
  -3  -3   1        9.09        9.13      0.38 o
  -2  -3   1       92.43       81.75      0.79 o
  -1  -3   1       53.36       62.27      0.68 o
   0  -3   1        2.57        3.89      0.43 o
   1  -3   1       33.96       42.05      1.32 o
   2  -3   1      603.34      657.88      4.83 o
   3  -3   1       12.55       18.72      0.93 o
   4  -3   1       75.99       85.68      2.00 o
   5  -3   1       32.37       29.49      1.62 o
   6  -3   1        4.19        5.20      2.27 o
   7  -3   1        9.21       10.44      2.54 o
  -8  -2   1        0.00        0.89      2.05 o
  -7  -2   1        4.24        4.15      1.99 o
  -6  -2   1      168.50      158.21      3.56 o
  -5  -2   1       78.96       76.64      2.51 o
  -4  -2   1        1.64        2.94      0.51 o
  -3  -2   1       59.77       62.50      0.88 o
  -2  -2   1      106.72      130.04      2.67 o
  -1  -2   1       34.03       44.81      0.76 o
   0  -2   1     1129.74     1112.92     10.41 o
   1  -2   1      132.98      158.19      1.95 o
   2  -2   1       33.85       37.43      1.38 o
   3  -2   1       50.56       49.99      1.21 o
   4  -2   1       91.36       80.78      1.49 o
   5  -2   1      629.24      580.65      6.62 o
   6  -2   1       31.08       27.93      2.61 o
   7  -2   1       38.19       40.67      3.06 o
   8  -2   1        5.29        3.47      2.76 o
  -8  -1   1        5.56        4.36      2.34 o
  -7  -1   1        1.17        2.80      2.23 o
  -6  -1   1        5.37        6.82      1.89 o
  -5  -1   1       19.00       18.59      1.83 o
  -4  -1   1       70.95       68.93      1.01 o
  -3  -1   1      335.28      405.97      3.43 o
  -2  -1   1        0.32        0.92      0.32 o
  -1  -1   1      318.00      330.54      2.95 o
   2  -1   1       51.47       61.34      2.13 o
   3  -1   1      198.20      250.93      3.31 o
   4  -1   1       85.93       92.77      2.60 o
   5  -1   1        2.96        2.56      1.76 o
   6  -1   1       15.50       19.52      2.24 o
   7  -1   1       53.47       50.13      3.24 o
   8  -1   1        0.15        1.11      2.61 o
  -8   0   1       10.75       12.75      2.71 o
  -7   0   1        3.17        3.19      2.34 o
  -6   0   1       33.40       30.05      2.33 o
  -5   0   1      137.26      128.00      3.18 o
  -4   0   1        8.99       10.63      0.85 o
  -3   0   1       24.67       32.14      0.71 o
  -2   0   1      386.67      435.06      2.44 o
   2   0   1       80.68       84.13      2.01 o
   3   0   1      409.38      496.99      5.09 o
   4   0   1       41.84       44.87      1.27 o
   5   0   1       42.07       38.17      2.23 o
   6   0   1      253.18      242.32      4.66 o
   7   0   1       38.10       35.71      2.96 o
   8   0   1        7.79        5.67      2.67 o
  -8   1   1        2.59        5.77      2.72 o
  -7   1   1       14.15       15.07      2.63 o
  -6   1   1       53.03       57.68      2.89 o
  -5   1   1      116.22      120.78      3.31 o
  -4   1   1       68.64       70.62      2.39 o
  -3   1   1        0.04        0.22      0.44 o
  -2   1   1      208.07      271.36      3.47 o
  -1   1   1      437.00      490.83      2.34 o
   2   1   1      121.02      146.57      1.97 o
   3   1   1      133.88      145.28      3.53 o
   4   1   1        0.78        1.12      0.73 o
   5   1   1      138.19      160.89      3.40 o
   6   1   1        2.97        3.16      1.90 o
   7   1   1        2.47        2.33      2.16 o
   8   1   1        0.68        1.74      2.56 o
  -7   2   1       46.48       49.22      3.21 o
  -6   2   1       74.68       81.52      3.35 o
  -5   2   1        2.76        2.36      1.81 o
  -4   2   1       69.38       80.68      1.43 o
  -3   2   1       25.45       31.86      0.90 o
  -2   2   1       20.93       28.56      1.11 o
  -1   2   1      667.60      695.58      3.48 o
   0   2   1     2837.43     3145.53     26.08 o
   2   2   1       82.68      105.63      1.68 o
   3   2   1      160.54      172.00     13.87 o
   4   2   1        1.21        1.92      0.56 o
   5   2   1        4.73        5.34      0.76 o
   6   2   1        0.56        0.14      1.66 o
   7   2   1       72.06       70.36      3.03 o
   8   2   1       14.57       17.73      2.46 o
  -7   3   1       86.73       94.08      4.06 o
  -6   3   1       16.49       21.11      2.76 o
  -5   3   1        0.07        0.82      0.99 o
  -4   3   1        6.24        8.06      1.02 o
  -3   3   1       85.30       87.95      1.55 o
  -2   3   1       41.44       49.81      1.47 o
  -1   3   1       15.65       17.49      0.36 o
   0   3   1        0.05        1.56      0.30 o
   1   3   1      962.02      980.63      5.50 o
   2   3   1        3.23        5.85      0.87 o
   3   3   1      103.16      105.64      2.03 o
   4   3   1       18.97       24.99      1.50 o
   5   3   1        0.45        0.96      1.30 o
   6   3   1       84.00       82.87      2.65 o
   7   3   1        3.23        2.86      2.00 o
   8   3   1       30.13       29.23      2.88 o
  -7   4   1       17.17       18.83      3.15 o
  -6   4   1       10.69       11.22      1.65 o
  -5   4   1       51.84       53.59      2.42 o
  -4   4   1       17.72       12.95      1.17 o
  -3   4   1       24.53       30.47      1.39 o
  -2   4   1        7.68       13.63      1.12 o
  -1   4   1      103.95      118.28      2.90 o
   0   4   1       16.33       14.87      0.46 o
   1   4   1     1705.18     1873.54      5.76 o
   2   4   1     2308.87     2459.39      7.73 o
   3   4   1       59.91       72.49      1.75 o
   4   4   1       33.65       33.57      1.62 o
   5   4   1        0.87        1.19      1.35 o
   6   4   1        3.81        2.59      1.69 o
   7   4   1       11.86        9.92      2.11 o
   8   4   1        3.48        2.93      2.30 o
  -7   5   1       21.42       25.67      3.45 o
  -6   5   1       30.47       34.72      1.75 o
  -5   5   1       11.08        7.47      1.36 o
  -4   5   1        0.33        0.71      1.06 o
  -3   5   1       49.96       51.76      1.47 o
  -2   5   1      227.80      225.81      1.96 o
  -1   5   1       31.05       25.97      1.34 o
   0   5   1        0.10        0.53      0.36 o
   1   5   1        0.25        1.55      0.50 o
   2   5   1       66.85       83.82      1.35 o
   3   5   1       19.92       15.55      1.27 o
   4   5   1        5.24        5.99      1.29 o
   5   5   1        3.26        3.21      1.40 o
   6   5   1        1.80        1.13      1.60 o
   7   5   1        9.85        7.22      1.94 o
  -7   6   1        1.38        3.30      2.61 o
  -6   6   1       23.03       22.07      2.06 o
  -5   6   1       72.64       67.18      2.19 o
  -4   6   1      203.93      177.62      2.99 o
  -3   6   1      423.10      357.67      2.22 o
  -2   6   1       31.98       26.60      1.04 o
  -1   6   1        6.18        7.18      1.19 o
   0   6   1       65.13       69.72      4.91 o
   1   6   1        1.74        1.27      0.45 o
   2   6   1       59.07       61.32      3.32 o
   3   6   1      327.76      335.09      2.87 o
   4   6   1       14.58       14.31      1.03 o
   5   6   1       47.87       40.73      1.41 o
   6   6   1        3.66        0.77      1.66 o
   7   6   1        9.48        6.89      2.07 o
  -6   7   1        0.51       -0.01      1.81 o
  -5   7   1        5.37        5.93      1.60 o
  -4   7   1       10.61        9.12      1.38 o
  -3   7   1      196.23      181.66      3.97 o
  -2   7   1       40.26       40.34      2.13 o
  -1   7   1       25.75       28.38      1.81 o
   0   7   1        2.57        3.79      0.63 o
   1   7   1        1.92        1.98      0.59 o
   2   7   1       51.67       50.64      1.20 o
   3   7   1        0.00        0.76      0.96 o
   4   7   1       20.06       20.39      1.53 o
   5   7   1        0.40       -0.51      1.03 o
   6   7   1        1.60        3.28      1.89 o
   7   7   1        0.17        1.95      1.96 o
  -6   8   1       15.81       17.05      4.35 o
  -5   8   1       65.85       61.33      2.41 o
  -4   8   1        0.31        1.63      1.39 o
  -3   8   1      203.33      191.89      4.38 o
  -2   8   1      208.52      195.11      4.12 o
  -1   8   1        1.20        2.13      1.45 o
   0   8   1        0.77        0.64      0.63 o
   1   8   1       17.94       21.27      0.98 o
   2   8   1        0.25        1.27      0.76 o
   3   8   1        9.51        9.72      1.03 o
   4   8   1        2.43        3.17      1.43 o
   5   8   1        1.70        0.74      1.21 o
   6   8   1        3.36        4.24      2.07 o
  -5   9   1        4.05        5.37      1.87 o
  -4   9   1        0.38        0.07      1.54 o
  -3   9   1       54.81       51.03      3.03 o
  -2   9   1       35.27       29.00      2.38 o
  -1   9   1        7.65        7.28      1.78 o
   0   9   1        6.17        4.73      1.68 o
   1   9   1       24.93       25.74      2.31 o
   2   9   1        4.19        3.62      1.05 o
   3   9   1        2.60        2.21      0.95 o
   4   9   1        3.36        4.78      1.05 o
   5   9   1        4.14        3.26      1.12 o
   6   9   1        0.75        0.46      2.21 o
  -5  10   1        8.77        7.34      3.03 o
  -4  10   1        0.98        2.27      1.77 o
  -3  10   1        0.22        1.50      2.28 o
  -2  10   1        5.82        5.36      2.17 o
  -1  10   1       87.08       93.81      3.52 o
   0  10   1        6.55        5.33      2.00 o
   1  10   1       11.21       10.65      2.07 o
   2  10   1        3.54        2.67      1.11 o
   3  10   1        4.19        4.28      1.26 o
   4  10   1        1.64        3.71      1.12 o
   5  10   1        3.26        2.45      1.53 o
  -4  11   1        1.79        2.63      2.55 o
  -3  11   1       14.95       14.08      2.86 o
  -2  11   1        8.35       10.67      2.61 o
  -1  11   1       15.00       13.62      2.40 o
   0  11   1        1.14        3.13      2.03 o
   1  11   1        7.73        7.82      2.34 o
   2  11   1       13.45       19.60      2.60 o
   3  11   1        2.06        4.12      2.28 o
   0  12   1        1.85        3.12      2.38 o
   1  12   1        0.66       -0.60      2.20 o
   2  12   1       13.34       15.66      2.75 o
  -1 -12   2       22.10       24.15      3.03 o
  -2 -11   2        0.11       -0.67      2.18 o
  -1 -11   2        3.63        6.85      2.39 o
   0 -11   2        3.88        5.57      2.32 o
   1 -11   2       22.77       21.75      2.93 o
   2 -11   2        6.88        7.69      2.63 o
  -4 -10   2       13.23       12.60      2.58 o
  -3 -10   2       13.18       12.41      2.13 o
  -2 -10   2        7.90        7.73      1.36 o
  -1 -10   2       12.74       14.95      1.41 o
   0 -10   2       20.18       17.90      2.33 o
   1 -10   2       41.77       36.69      2.84 o
   2 -10   2        0.53        2.89      2.25 o
   3 -10   2        0.05        0.98      2.37 o
   4 -10   2        0.44        0.07      2.72 o
  -4  -9   2        0.01       -0.24      2.09 o
  -3  -9   2        0.70        1.63      1.19 o
  -2  -9   2        0.93        0.75      1.06 o
  -1  -9   2        1.87        1.87      0.80 o
   0  -9   2        6.91        5.84      1.39 o
   1  -9   2       15.61       14.71      2.19 o
   2  -9   2       16.24       16.35      2.26 o
   3  -9   2        0.03        0.43      2.03 o
   4  -9   2        0.03        2.16      2.25 o
   5  -9   2        1.79        3.28      2.54 o
  -5  -8   2       12.85        9.19      2.24 o
  -4  -8   2        2.36        2.71      1.27 o
  -3  -8   2        1.34        1.71      0.85 o
  -2  -8   2       61.41       58.79      1.62 o
  -1  -8   2       78.29       80.90      1.35 o
   0  -8   2       19.66       19.55      1.85 o
   1  -8   2        3.84        3.41      1.71 o
   2  -8   2       69.37       62.77      2.82 o
   3  -8   2        0.07       -0.48      1.92 o
   4  -8   2       34.73       34.21      2.09 o
   5  -8   2        5.53        7.25      1.66 o
   6  -8   2       19.15       24.81      3.57 o
  -6  -7   2        9.45        8.19      2.41 o
  -5  -7   2       49.18       49.19      3.44 o
  -4  -7   2        0.89        1.42      0.80 o
  -3  -7   2       32.99       31.86      1.12 o
  -2  -7   2        2.06        2.56      0.54 o
  -1  -7   2       28.66       27.47      0.90 o
   0  -7   2        0.11        0.52      0.78 o
   1  -7   2      108.16      104.31      2.92 o
   2  -7   2       39.48       37.50      2.19 o
   3  -7   2       27.65       24.46      1.36 o
   4  -7   2        4.33        4.42      1.25 o
   5  -7   2        0.00        0.67      1.38 o
   6  -7   2        0.11        0.89      1.53 o
  -6  -6   2        0.01        1.20      1.24 o
  -5  -6   2        2.05        4.15      1.12 o
  -4  -6   2        3.43        3.43      0.76 o
  -3  -6   2        0.16        0.03      0.33 o
  -2  -6   2        1.74        1.89      0.48 o
  -1  -6   2       51.44       52.16      0.97 o
   0  -6   2        0.14        0.93      0.68 o
   1  -6   2       31.45       32.12      1.76 o
   2  -6   2        5.36        5.46      1.39 o
   3  -6   2      252.83      215.20      2.62 o
   4  -6   2       29.40       23.21      1.42 o
   5  -6   2       19.95       24.70      1.67 o
   6  -6   2       51.15       53.70      2.55 o
   7  -6   2       84.43       79.41      4.56 o
  -7  -5   2       28.95       29.30      2.35 o
  -6  -5   2        0.03       -0.22      1.47 o
  -5  -5   2       12.61       11.72      1.48 o
  -4  -5   2       40.52       40.07      1.52 o
  -3  -5   2       20.07       17.36      1.07 o
  -2  -5   2       99.51       93.60      1.45 o
  -1  -5   2      229.98      230.52      1.56 o
   0  -5   2        1.22        3.20      0.80 o
   1  -5   2      374.41      413.70      4.30 o
   2  -5   2        5.03        6.47      1.24 o
   3  -5   2        1.58        1.25      0.85 o
   4  -5   2       78.55       75.32      1.85 o
   5  -5   2        2.79        3.70      1.34 o
   6  -5   2       17.08       19.21      1.90 o
   7  -5   2       90.44       88.92      4.30 o
  -7  -4   2        0.65       -0.68      1.92 o
  -6  -4   2       12.51       11.45      1.78 o
  -5  -4   2       14.20       14.59      0.88 o
  -4  -4   2       42.89       44.35      1.96 o
  -3  -4   2        5.65        6.92      0.44 o
  -2  -4   2        7.73        7.68      0.36 o
  -1  -4   2      191.70      199.08      3.09 o
   0  -4   2      159.46      168.89      2.98 o
   1  -4   2        7.48       10.81      0.87 o
   2  -4   2        5.65        6.80      0.73 o
   3  -4   2       17.81       14.42      0.94 o
   4  -4   2      293.09      256.66      2.90 o
   5  -4   2      165.35      137.80      5.07 o
   6  -4   2       81.12       82.24      2.51 o
   7  -4   2       34.30       35.16      3.39 o
  -7  -3   2        0.13       -0.50      1.94 o
  -6  -3   2       26.60       26.92      1.98 o
  -5  -3   2        5.08        6.18      1.37 o
  -4  -3   2        4.04        4.62      0.60 o
  -3  -3   2       24.79       24.11      0.63 o
  -2  -3   2        0.11        0.35      0.29 o
  -1  -3   2        2.90        2.18      0.27 o
   0  -3   2      102.12      104.68      2.30 o
   1  -3   2      271.66      305.31      6.42 o
   2  -3   2      448.53      493.96     15.06 o
   3  -3   2       42.56       34.17      1.08 o
   4  -3   2      136.84      135.14      1.81 o
   5  -3   2       14.92       20.57      1.51 o
   6  -3   2        4.13        2.70      2.26 o
   7  -3   2       11.62       10.05      2.61 o
  -8  -2   2        0.11       -1.09      2.01 o
  -7  -2   2       30.08       29.71      2.41 o
  -6  -2   2       18.80       17.34      1.94 o
  -5  -2   2        2.35        2.13      1.45 o
  -4  -2   2        2.52        3.67      0.52 o
  -3  -2   2      164.50      182.86      2.15 o
  -2  -2   2       78.58       86.02      1.81 o
  -1  -2   2       63.67       60.07      0.55 o
   0  -2   2      601.65      631.39      5.16 o
   1  -2   2      127.88      130.48      1.91 o
   2  -2   2       42.51       43.53      0.92 o
   3  -2   2      258.60      295.59     11.24 o
   4  -2   2        0.83        2.72      0.99 o
   5  -2   2       20.23       16.73      2.10 o
   6  -2   2       11.81       10.66      2.12 o
   7  -2   2        8.80        8.21      2.40 o
   8  -2   2       15.93       16.13      3.09 o
  -8  -1   2        3.46        3.93      2.25 o
  -7  -1   2       62.58       61.44      3.06 o
  -6  -1   2       17.09       20.17      2.14 o
  -5  -1   2      110.36      109.99      2.94 o
  -4  -1   2       46.59       49.24      1.11 o
  -3  -1   2      115.08      122.59      0.99 o
  -2  -1   2        3.97        2.97      0.28 o
  -1  -1   2      150.31      159.14      2.14 o
   0  -1   2      158.89      171.36      3.67 o
   1  -1   2       28.23       31.01      1.04 o
   2  -1   2        9.13        9.74      0.56 o
   3  -1   2      933.68     1071.48     11.33 o
   4  -1   2       26.65       24.46      1.80 o
   5  -1   2      206.10      233.72      4.34 o
   6  -1   2        5.76        5.93      1.99 o
   7  -1   2        3.19        2.29      2.46 o
   8  -1   2        1.77       -0.17      2.58 o
  -7   0   2        0.28        1.74      2.18 o
  -6   0   2       12.56       11.40      2.12 o
  -5   0   2      355.46      351.10      4.85 o
  -4   0   2       79.34       78.17      1.35 o
  -3   0   2       32.37       36.00      0.61 o
  -2   0   2       24.87       30.39      0.74 o
  -1   0   2      107.07      123.51      5.37 o
   2   0   2      776.28      880.19      4.73 o
   3   0   2        0.44        3.44      0.82 o
   4   0   2       23.86       25.73      1.71 o
   5   0   2       32.56       30.00      2.18 o
   6   0   2      121.13      112.23      3.47 o
   7   0   2        0.11        0.40      2.25 o
   8   0   2        5.12        3.94      2.56 o
  -8   1   2        1.49        2.85      2.74 o
  -7   1   2       14.07       13.44      2.49 o
  -6   1   2       25.22       27.38      2.50 o
  -5   1   2       16.59       16.48      1.95 o
  -4   1   2       27.84       33.13      1.09 o
  -3   1   2      363.23      439.97      2.37 o
  -2   1   2      398.85      496.31      4.47 o
  -1   1   2       53.19       67.57      0.75 o
   1   1   2      255.75      261.73      1.54 o
   2   1   2        3.60        4.40      0.93 o
   3   1   2      153.66      175.37      2.64 o
   4   1   2      187.23      209.16      3.30 o
   5   1   2        3.56        4.51      1.57 o
   6   1   2       40.57       41.89      2.47 o
   7   1   2       16.51       15.97      2.43 o
   8   1   2       38.11       42.93      3.03 o
  -7   2   2        7.99        8.34      2.64 o
  -6   2   2        2.89        4.92      2.25 o
  -5   2   2      121.51      114.70      3.44 o
  -4   2   2      434.31      418.84     11.69 o
  -3   2   2        6.55        6.48      1.00 o
  -2   2   2       14.46       16.95      0.57 o
  -1   2   2      301.76      368.13      4.30 o
   0   2   2        9.40       16.39      0.74 o
   1   2   2       34.22       29.85      0.77 o
   2   2   2        0.00        0.48      0.32 o
   3   2   2        1.42        2.88      1.01 o
   4   2   2      169.01      165.86      1.64 o
   5   2   2       26.36       22.47      1.02 o
   6   2   2       48.07       44.08      2.45 o
   7   2   2      130.53      118.94      3.68 o
   8   2   2       15.07       14.85      2.35 o
  -7   3   2        0.04        0.57      2.50 o
  -6   3   2        3.12        4.75      2.37 o
  -5   3   2        6.72        9.03      1.06 o
  -4   3   2      272.12      268.16      4.54 o
  -3   3   2       56.01       61.78      1.82 o
  -2   3   2       97.85      119.74      1.39 o
  -1   3   2      670.48      775.81      6.98 o
   0   3   2      311.75      347.59      5.40 o
   1   3   2      118.22      123.93      2.33 o
   2   3   2        1.09        0.90      0.40 o
   3   3   2       18.02       17.65      1.23 o
   4   3   2       24.35       19.12      2.43 o
   5   3   2        5.80        6.05      0.67 o
   6   3   2       30.86       34.45      2.18 o
   7   3   2        0.43        1.02      2.02 o
   8   3   2        3.95        5.10      2.48 o
  -7   4   2       12.54       13.08      2.88 o
  -6   4   2       22.42       23.15      1.87 o
  -5   4   2       91.79       96.52      5.30 o
  -4   4   2        0.05        0.43      1.00 o
  -3   4   2        0.86        2.52      0.88 o
  -2   4   2      130.05      141.36      2.40 o
  -1   4   2       40.98       50.39      1.54 o
   0   4   2      228.63      236.80      5.93 o
   1   4   2      644.71      734.13      5.35 o
   2   4   2     1372.85     1402.13     17.50 o
   3   4   2        7.45        7.53      1.08 o
   4   4   2       28.25       31.92      1.68 o
   5   4   2        3.09        3.62      1.50 o
   6   4   2       12.27       12.95      1.90 o
   7   4   2       19.37       20.04      2.34 o
   8   4   2       56.73       59.86      3.19 o
  -7   5   2       55.67       63.13      4.02 o
  -6   5   2       65.34       73.11      2.09 o
  -5   5   2        5.68        6.79      1.35 o
  -4   5   2        0.29        0.41      1.09 o
  -3   5   2        8.58       10.68      1.07 o
  -2   5   2       54.54       42.67      6.45 o
  -1   5   2        5.71        5.09      1.02 o
   0   5   2       32.62       31.09      0.68 o
   1   5   2       87.63       96.70      1.44 o
   2   5   2      543.32      524.83     13.86 o
   3   5   2        1.38        2.68      1.09 o
   4   5   2       50.85       52.44      1.92 o
   5   5   2       13.41       12.54      1.58 o
   6   5   2        9.21        6.70      1.71 o
   7   5   2       32.65       30.89      2.42 o
  -6   6   2       12.06        8.58      1.85 o
  -5   6   2        3.86        2.87      1.45 o
  -4   6   2       30.60       27.83      1.57 o
  -3   6   2        2.53        3.41      0.74 o
  -2   6   2       11.13       11.14      1.39 o
  -1   6   2       18.77       23.53      1.50 o
   0   6   2       54.49       63.15      1.23 o
   1   6   2        0.08        0.81      0.42 o
   2   6   2      606.53      658.42      2.36 o
   3   6   2      561.48      588.27      3.66 o
   4   6   2       10.66       11.33      1.58 o
   5   6   2        3.11        5.22      1.51 o
   6   6   2        2.25        2.95      1.67 o
   7   6   2        8.44        7.03      1.94 o
  -6   7   2       49.74       49.65      2.54 o
  -5   7   2       62.25       62.87      2.65 o
  -4   7   2        0.28        0.83      1.31 o
  -3   7   2        2.48        3.05      1.61 o
  -2   7   2       41.87       42.27      2.14 o
  -1   7   2       76.81       73.89      2.39 o
   0   7   2       21.36       19.18      0.92 o
   1   7   2        0.24        0.36      0.73 o
   2   7   2       34.23       40.62      1.85 o
   3   7   2       85.83       86.29      2.64 o
   4   7   2        3.23        3.86      1.09 o
   5   7   2        6.00        2.80      1.17 o
   6   7   2        0.10        0.37      1.11 o
   7   7   2        1.22        1.10      2.14 o
  -6   8   2        1.13        3.08      1.92 o
  -5   8   2       20.20       21.32      1.99 o
  -4   8   2       30.20       28.84      1.81 o
  -3   8   2      130.21      120.56      3.63 o
  -2   8   2       65.01       60.64      2.62 o
  -1   8   2       75.85       69.13      2.58 o
   0   8   2        5.46        6.28      0.60 o
   1   8   2       39.59       39.50      2.19 o
   2   8   2        7.06        6.06      0.81 o
   3   8   2      145.71      148.48      2.93 o
   4   8   2      206.18      223.27      2.92 o
   5   8   2        3.37        1.72      1.26 o
   6   8   2       14.97       14.36      2.28 o
  -5   9   2        9.05        9.89      1.96 o
  -4   9   2       34.59       33.89      2.05 o
  -3   9   2       10.65        9.87      2.22 o
  -2   9   2      145.31      140.54      3.88 o
  -1   9   2       36.26       32.68      2.31 o
   0   9   2        0.63        1.03      1.58 o
   1   9   2        2.32        2.10      0.77 o
   2   9   2        1.08        0.94      0.95 o
   3   9   2        4.92        4.71      1.15 o
   4   9   2       12.43       13.15      1.16 o
   5   9   2        5.46        5.83      1.43 o
   6   9   2        1.28        1.63      2.12 o
  -4  10   2       35.54       29.61      2.21 o
  -3  10   2        2.38        2.89      2.32 o
  -2  10   2      125.19      124.14      4.06 o
  -1  10   2       36.59       36.23      2.58 o
   0  10   2        2.83        3.55      1.91 o
   1  10   2        7.22        5.92      2.01 o
   2  10   2        9.89       11.65      2.07 o
   3  10   2        7.79        5.73      1.09 o
   4  10   2       26.16       36.14      1.91 o
   5  10   2        7.15       11.34      1.67 o
  -3  11   2        0.07        0.89      2.45 o
  -2  11   2       65.23       70.92      3.64 o
  -1  11   2       56.73       56.44      3.31 o
   0  11   2        0.01        0.12      2.04 o
   1  11   2        1.47        2.35      2.06 o
   2  11   2        4.22        4.07      2.27 o
   3  11   2        2.94        4.32      2.27 o
   4  11   2        0.67        1.74      1.93 o
   0  12   2       47.94       59.50      3.57 o
   1  12   2        0.83        0.40      2.16 o
   2  12   2        1.59        0.09      2.36 o
  -1 -11   3        0.23        0.60      2.21 o
   0 -11   3        5.56        3.60      2.37 o
   1 -11   3        4.52        3.52      2.54 o
   2 -11   3        2.51        2.51      2.60 o
  -3 -10   3        3.48        2.38      2.20 o
  -2 -10   3        1.85        2.51      1.35 o
  -1 -10   3        3.53        5.02      1.34 o
   0 -10   3       63.16       71.70      2.19 o
   1 -10   3       46.02       42.17      2.99 o
   2 -10   3        5.52        5.52      2.33 o
   3 -10   3        7.03        3.51      2.52 o
  -4  -9   3        9.24       10.78      2.29 o
  -3  -9   3        2.62        2.27      1.80 o
  -2  -9   3        0.33        0.89      1.16 o
  -1  -9   3        2.82        2.11      1.17 o
   0  -9   3        4.29        6.76      0.98 o
   1  -9   3       28.42       29.54      2.43 o
   2  -9   3       32.09       29.61      2.56 o
   3  -9   3        8.54        7.43      2.27 o
   4  -9   3        0.10        0.01      2.32 o
  -5  -8   3        1.66        2.35      2.28 o
  -4  -8   3        7.59       10.72      2.12 o
  -3  -8   3       28.75       29.38      1.15 o
  -2  -8   3        8.09        9.87      1.15 o
  -1  -8   3        5.64        5.82      0.83 o
   0  -8   3        6.40        5.47      1.06 o
   1  -8   3      158.36      152.85      3.74 o
   2  -8   3      102.70       89.84      3.24 o
   3  -8   3        2.95        3.05      1.16 o
   4  -8   3        9.81       10.52      1.42 o
   5  -8   3        7.23        7.68      2.55 o
   6  -8   3        5.52        3.65      3.24 o
  -5  -7   3        7.57       10.60      2.26 o
  -4  -7   3        1.98        2.89      1.12 o
  -3  -7   3        7.95        7.45      1.00 o
  -2  -7   3        2.43        2.52      0.65 o
  -1  -7   3        3.54        2.68      0.70 o
   0  -7   3       19.08       18.22      1.16 o
   1  -7   3       10.15        9.48      1.63 o
   2  -7   3       18.00       17.13      1.89 o
   3  -7   3       40.96       32.66      1.43 o
   4  -7   3        3.35        3.74      1.23 o
   5  -7   3        0.95        2.49      1.44 o
   6  -7   3        2.08        2.82      1.89 o
  -6  -6   3        5.40        6.44      2.29 o
  -5  -6   3        1.34        2.15      1.14 o
  -4  -6   3       24.51       24.24      1.29 o
  -3  -6   3       13.00       13.77      1.02 o
  -2  -6   3       31.75       32.00      1.80 o
  -1  -6   3      149.62      146.71      2.27 o
   0  -6   3      107.03      112.55      3.58 o
   1  -6   3        9.62       12.36      1.47 o
   2  -6   3       49.42       44.04      2.18 o
   3  -6   3       52.52       43.99      1.43 o
   4  -6   3       15.68       14.72      1.25 o
   5  -6   3        5.82        4.05      1.40 o
   6  -6   3        3.88        3.79      1.75 o
   7  -6   3       10.79       10.73      3.22 o
  -6  -5   3       12.99       12.99      1.38 o
  -5  -5   3       41.66       44.72      1.50 o
  -4  -5   3      106.41      103.02      3.97 o
  -3  -5   3        9.00        8.53      0.74 o
  -2  -5   3       19.72       20.33      0.58 o
  -1  -5   3       23.81       23.13      0.58 o
   0  -5   3       84.86       89.50      1.06 o
   1  -5   3       14.18       13.20      1.28 o
   2  -5   3      210.18      191.52      3.42 o
   3  -5   3       68.64       66.42      3.47 o
   4  -5   3       48.94       42.49      1.53 o
   5  -5   3        5.27        6.45      1.15 o
   6  -5   3        0.11        0.28      1.69 o
   7  -5   3       12.35       15.51      3.05 o
  -6  -4   3        2.26        1.20      1.49 o
  -5  -4   3        0.11        0.41      1.24 o
  -4  -4   3        3.62        3.84      0.49 o
  -3  -4   3       73.45       73.87      1.09 o
  -2  -4   3       13.64       16.62      0.44 o
  -1  -4   3       14.14       17.48      0.48 o
   0  -4   3      266.39      273.77      3.82 o
   1  -4   3       21.42       26.65      1.37 o
   2  -4   3      193.80      193.68      3.21 o
   3  -4   3       12.56       11.67      0.89 o
   4  -4   3      216.38      197.35      6.75 o
   5  -4   3        0.32        1.13      1.38 o
   6  -4   3       19.37       21.53      2.78 o
   7  -4   3       30.38       31.98      3.16 o
  -7  -3   3       30.67       28.36      2.28 o
  -6  -3   3       50.14       47.57      2.28 o
  -5  -3   3        1.16        0.63      1.24 o
  -4  -3   3       32.52       32.24      2.55 o
  -3  -3   3      136.17      138.47      0.91 o
  -2  -3   3       75.66       82.48      1.32 o
  -1  -3   3      225.62      228.41      2.26 o
   0  -3   3      821.32      851.62      6.27 o
   1  -3   3        2.20        4.72      0.95 o
   2  -3   3      268.37      276.95      8.78 o
   3  -3   3        6.23        6.74      0.77 o
   4  -3   3       23.93       23.47      1.67 o
   5  -3   3       25.46       27.15      1.60 o
   6  -3   3        1.55        3.08      2.26 o
   7  -3   3        2.50        2.03      2.67 o
  -7  -2   3        3.82        5.12      1.83 o
  -6  -2   3        4.31        4.58      1.58 o
  -5  -2   3       38.66       38.52      1.95 o
  -4  -2   3       15.98       15.49      0.61 o
  -3  -2   3       28.13       30.33      1.05 o
  -2  -2   3        9.81       10.35      0.26 o
  -1  -2   3       18.85       23.18      0.39 o
   0  -2   3      366.83      373.83      1.17 o
   1  -2   3       27.48       22.12      1.72 o
   2  -2   3      307.09      327.66     14.96 o
   3  -2   3       40.78       40.29      1.28 o
   4  -2   3       33.05       32.34      1.59 o
   5  -2   3      267.80      238.56      4.41 o
   6  -2   3       28.86       20.41      2.49 o
   7  -2   3       86.71       87.24      3.66 o
   8  -2   3       20.84       18.18      2.98 o
  -8  -1   3        9.43        9.58      2.31 o
  -7  -1   3        5.59        3.84      2.08 o
  -6  -1   3       13.45       10.83      1.91 o
  -5  -1   3       81.61       81.23      2.56 o
  -4  -1   3       25.95       25.86      0.71 o
  -3  -1   3        3.18        4.24      0.40 o
  -2  -1   3      189.05      208.40      3.87 o
  -1  -1   3      138.55      134.59      0.79 o
   0  -1   3       31.26       30.91      0.70 o
   1  -1   3      231.72      243.70      4.93 o
   2  -1   3      244.90      274.15      5.19 o
   3  -1   3      136.80      173.65      1.84 o
   4  -1   3       10.45        8.79      1.57 o
   5  -1   3        6.39        7.27      1.84 o
   6  -1   3        6.10       10.22      2.16 o
   7  -1   3        0.35        1.29      2.43 o
   8  -1   3       16.37       15.19      3.04 o
  -7   0   3        0.00       -0.16      2.18 o
  -6   0   3       23.45       24.96      2.31 o
  -5   0   3        1.84        2.59      1.46 o
  -4   0   3       32.10       29.14      0.79 o
  -3   0   3        0.21        1.59      0.38 o
  -2   0   3      602.04      699.68      4.37 o
  -1   0   3      283.86      355.86      3.93 o
   0   0   3        0.08        0.39      0.20 o
   1   0   3     1422.03     1451.82     20.59 o
   2   0   3       18.16       17.42      1.11 o
   3   0   3        5.93        4.84      0.80 o
   4   0   3      126.44      134.25      2.86 o
   5   0   3        2.85        0.78      1.71 o
   6   0   3       96.02       88.58      3.21 o
   7   0   3       10.14        9.57      2.46 o
   8   0   3       13.49       14.89      2.76 o
  -7   1   3        9.41       10.23      2.52 o
  -6   1   3      106.51      108.99      3.50 o
  -5   1   3        0.21        1.87      1.67 o
  -4   1   3      384.54      408.31      3.35 o
  -3   1   3       34.68       38.62      0.96 o
  -2   1   3       70.05       85.64      1.97 o
  -1   1   3       89.34      117.19      0.92 o
   0   1   3       24.26       28.50      0.68 o
   1   1   3      113.08      109.67      2.88 o
   2   1   3       58.11       59.64      1.78 o
   3   1   3       68.93       74.66      1.88 o
   4   1   3      454.20      496.17      4.88 o
   5   1   3       61.25       62.03      2.47 o
   6   1   3       98.08      101.26      3.27 o
   7   1   3        2.08        1.72      2.29 o
   8   1   3        0.27       -0.19      2.41 o
  -7   2   3        0.30       -0.09      2.52 o
  -6   2   3        3.07        3.38      2.18 o
  -5   2   3       11.02       14.52      2.12 o
  -4   2   3      379.06      410.45      7.16 o
  -3   2   3       26.86       28.76      0.73 o
  -2   2   3      268.05      341.32      3.54 o
  -1   2   3      442.07      510.42      2.09 o
   0   2   3      108.67      126.96      0.87 o
   1   2   3      224.81      219.36      2.67 o
   2   2   3       38.72       42.83      2.13 o
   3   2   3      340.38      355.06      6.46 o
   4   2   3        0.01        0.72      0.60 o
   5   2   3        1.09        1.24      0.80 o
   6   2   3        0.10       -0.14      1.81 o
   7   2   3        0.54        1.65      1.93 o
   8   2   3        1.29        3.61      2.35 o
  -7   3   3        7.86        4.91      2.67 o
  -6   3   3       11.50       12.03      2.57 o
  -5   3   3       76.08       73.08      1.66 o
  -4   3   3        8.68        4.73      0.99 o
  -3   3   3        2.82        1.73      0.94 o
  -2   3   3      301.18      357.49      5.33 o
  -1   3   3       23.51       25.37      1.84 o
   0   3   3       32.02       36.34      0.82 o
   1   3   3       42.04       49.63      1.23 o
   2   3   3       64.71       68.30      1.40 o
   3   3   3        3.14        4.84      0.49 o
   4   3   3      153.80      155.95      4.64 o
   5   3   3       63.37       60.51      3.45 o
   6   3   3       52.91       49.28      2.36 o
   7   3   3       31.76       30.17      2.36 o
   8   3   3       15.21       18.00      2.72 o
  -7   4   3       10.04       10.16      2.99 o
  -6   4   3        2.63        4.49      1.26 o
  -5   4   3        2.23        2.99      1.29 o
  -4   4   3      206.04      191.67      2.63 o
  -3   4   3      529.60      502.52      3.61 o
  -2   4   3        6.14        7.03      0.98 o
  -1   4   3        6.43        9.44      0.74 o
   0   4   3       17.57       17.12      0.64 o
   1   4   3        2.01        1.74      0.43 o
   2   4   3       69.90       65.41      2.97 o
   3   4   3       10.22        9.72      1.12 o
   4   4   3        4.18        4.51      1.31 o
   5   4   3       72.11       66.23      2.34 o
   6   4   3        2.96        3.59      1.73 o
   7   4   3        7.26        6.36      2.05 o
   8   4   3       32.18       24.38      2.68 o
  -7   5   3       36.49       43.80      3.89 o
  -6   5   3        0.72        0.97      1.34 o
  -5   5   3        1.43        2.53      1.25 o
  -4   5   3       19.84       16.25      1.33 o
  -3   5   3      278.89      251.63      2.81 o
  -2   5   3       26.45       28.66      1.47 o
  -1   5   3      165.31      177.12      2.81 o
   0   5   3      247.15      252.42      3.19 o
   1   5   3       74.36       74.50      0.98 o
   2   5   3        1.23        3.12      0.56 o
   3   5   3        3.17        3.37      1.16 o
   4   5   3       19.71       22.07      1.55 o
   5   5   3        0.58        0.82      1.41 o
   6   5   3        3.29        5.18      1.77 o
   7   5   3        0.13        1.63      1.91 o
  -6   6   3        8.79        8.66      1.89 o
  -5   6   3        4.73        4.24      1.52 o
  -4   6   3       66.24       59.48      1.92 o
  -3   6   3        9.65        8.90      1.53 o
  -2   6   3       55.20       46.25      1.93 o
  -1   6   3       61.29       66.75      2.11 o
   0   6   3        2.75        2.47      0.26 o
   1   6   3       48.61       53.10      1.36 o
   2   6   3       71.85       80.36      1.02 o
   3   6   3       79.81       82.97      2.31 o
   4   6   3        9.59       10.33      1.58 o
   5   6   3        5.75        5.80      1.59 o
   6   6   3        5.25        6.66      1.85 o
   7   6   3        9.79        9.04      2.08 o
  -6   7   3       44.22       46.48      2.55 o
  -5   7   3       11.93       11.16      2.54 o
  -4   7   3        0.08        1.01      1.30 o
  -3   7   3        0.67        0.73      1.60 o
  -2   7   3       22.43       19.53      1.72 o
  -1   7   3       60.47       62.61      2.30 o
   0   7   3       73.71       60.43      9.85 o
   1   7   3       27.41       29.62      0.90 o
   2   7   3       89.58       82.36      1.40 o
   3   7   3      114.06      107.72      2.01 o
   4   7   3        0.71        1.34      1.07 o
   5   7   3       12.14       10.35      1.94 o
   6   7   3        0.85        2.07      1.84 o
   7   7   3        5.89        8.21      2.24 o
  -6   8   3       13.74       11.57      2.86 o
  -5   8   3        7.73        7.29      1.80 o
  -4   8   3        0.39        1.24      1.41 o
  -3   8   3       17.68       16.19      2.08 o
  -2   8   3        0.60        0.59      1.58 o
  -1   8   3        4.72        4.09      1.50 o
   0   8   3        8.82        8.47      1.56 o
   1   8   3        5.93        7.27      0.73 o
   2   8   3        0.17        0.24      0.70 o
   3   8   3      115.49      121.45      2.28 o
   4   8   3      104.48       97.67      2.19 o
   5   8   3        1.93        0.65      1.36 o
   6   8   3        0.98        1.42      1.35 o
  -5   9   3       46.93       44.17      2.42 o
  -4   9   3       41.49       39.36      2.17 o
  -3   9   3        1.28        1.44      1.99 o
  -2   9   3        7.90        8.46      2.01 o
  -1   9   3       34.74       33.34      2.29 o
   0   9   3       50.76       49.23      2.68 o
   1   9   3        0.48        1.17      1.57 o
   2   9   3        0.25       -0.17      0.87 o
   3   9   3       45.65       51.26      3.44 o
   4   9   3       44.06       38.44      1.85 o
   5   9   3        0.82        1.46      1.38 o
   6   9   3        2.58        1.28      1.53 o
  -4  10   3        9.84        8.12      1.91 o
  -3  10   3        5.23        8.78      2.40 o
  -2  10   3       55.23       53.73      3.00 o
  -1  10   3        2.27        1.77      1.98 o
   0  10   3       37.86       41.97      2.67 o
   1  10   3        4.59        5.37      2.04 o
   2  10   3       14.21       12.66      2.17 o
   3  10   3        5.78        4.83      1.46 o
   4  10   3       76.99       85.76      4.32 o
   5  10   3       66.69       85.05      5.33 o
  -3  11   3       40.12       45.68      3.50 o
  -2  11   3        5.15        6.16      2.55 o
  -1  11   3       49.04       50.03      3.21 o
   0  11   3       11.99       10.96      2.44 o
   1  11   3        0.08        0.90      2.18 o
   2  11   3        0.17        0.72      2.02 o
   3  11   3        0.40        0.31      2.13 o
   4  11   3        2.88        2.76      2.45 o
   0  12   3        0.46       -0.47      2.30 o
   1  12   3        2.96        3.43      2.37 o
   2  12   3        6.09        6.77      2.62 o
   0 -11   4        5.82        5.92      2.53 o
   1 -11   4       19.53       16.56      2.89 o
  -3 -10   4        0.47        3.05      2.36 o
  -2 -10   4       22.70       20.62      2.47 o
  -1 -10   4       17.91       19.59      2.53 o
   0 -10   4       11.73       13.97      2.47 o
   1 -10   4       14.67       14.98      1.81 o
   2 -10   4        5.75        4.06      2.45 o
   3 -10   4        2.93        3.59      2.49 o
  -4  -9   4        2.09        5.02      2.33 o
  -3  -9   4        0.03        0.25      2.01 o
  -1  -9   4        4.69        4.69      1.31 o
   0  -9   4        3.50        4.66      1.31 o
   1  -9   4        6.22        3.65      2.07 o
   2  -9   4        0.03        1.04      2.14 o
   3  -9   4        0.11        0.67      2.19 o
   4  -9   4        2.20        0.81      2.47 o
  -4  -8   4       10.04       12.36      2.42 o
  -3  -8   4        6.81        6.25      1.93 o
  -2  -8   4        0.00       -0.05      1.14 o
  -1  -8   4        9.53        9.65      0.90 o
   0  -8   4        1.51        2.00      0.87 o
   1  -8   4       91.85      100.44      3.27 o
   2  -8   4       78.47       74.15      3.15 o
   3  -8   4       23.76       18.27      2.36 o
   4  -8   4        1.14        2.16      2.20 o
   5  -8   4        6.44        6.01      2.69 o
   6  -8   4        4.74        6.31      3.17 o
  -5  -7   4       38.71       50.65      3.05 o
  -4  -7   4        0.10       -0.27      1.83 o
  -3  -7   4       43.83       41.53      2.44 o
  -2  -7   4        1.49        0.71      0.66 o
  -1  -7   4        0.10        0.15      0.71 o
   0  -7   4       10.64       11.80      0.90 o
   1  -7   4        1.43        2.66      1.53 o
   2  -7   4       78.54       71.67      2.86 o
   3  -7   4       11.58        9.86      1.09 o
   4  -7   4        1.52        1.11      1.14 o
   5  -7   4        1.12        2.18      2.49 o
   6  -7   4       58.19       62.79      2.76 o
  -5  -6   4       24.95       27.55      2.59 o
  -4  -6   4        3.09        4.03      1.13 o
  -3  -6   4        6.83        6.71      0.73 o
  -2  -6   4       22.18       23.65      1.85 o
  -1  -6   4        0.07        0.39      0.62 o
   0  -6   4        7.04        6.69      0.75 o
   1  -6   4        0.01        0.56      1.29 o
   2  -6   4      491.56      459.91      5.68 o
   3  -6   4      189.90      160.56      2.20 o
   4  -6   4        0.32        0.45      1.05 o
   5  -6   4       28.21       27.96      1.99 o
   6  -6   4       12.00       16.04      2.02 o
   7  -6   4       11.49        8.79      3.00 o
  -6  -5   4       17.81       20.72      2.56 o
  -5  -5   4       20.07       23.28      2.44 o
  -4  -5   4        0.12        2.63      0.95 o
  -3  -5   4        5.76        6.23      0.66 o
  -2  -5   4       55.94       57.78      1.47 o
  -1  -5   4        1.76        3.04      0.45 o
   0  -5   4       11.78       10.59      0.52 o
   1  -5   4       31.17       30.77      1.66 o
   2  -5   4       28.07       29.12      1.79 o
   3  -5   4        8.17       10.80      0.95 o
   4  -5   4       65.30       57.18      1.65 o
   5  -5   4        9.23       11.06      1.57 o
   6  -5   4        0.00        0.44      1.65 o
   7  -5   4       17.72       18.71      3.08 o
  -6  -4   4        5.73        7.51      2.23 o
  -5  -4   4       27.69       27.16      1.34 o
  -4  -4   4        1.41        2.12      0.64 o
  -3  -4   4       21.70       21.35      0.74 o
  -2  -4   4       32.92       33.04      0.55 o
  -1  -4   4       98.83      103.05      2.06 o
   0  -4   4      172.17      181.86      3.16 o
   1  -4   4       62.44       76.12      2.05 o
   2  -4   4       16.17       13.39      1.05 o
   3  -4   4      241.78      213.60      6.14 o
   4  -4   4       37.66       32.82      1.61 o
   5  -4   4        5.27        5.36      1.45 o
   6  -4   4       13.35       14.65      2.65 o
   7  -4   4       17.21       17.44      2.89 o
  -6  -3   4       17.39       16.33      1.35 o
  -5  -3   4       21.79       22.73      1.24 o
  -4  -3   4       83.41       79.40      1.22 o
  -3  -3   4      115.61      106.30      1.20 o
  -2  -3   4       24.48       22.13      0.40 o
  -1  -3   4        7.10        5.54      0.26 o
   0  -3   4       62.87       68.74      1.16 o
   1  -3   4      199.03      223.88      1.98 o
   2  -3   4       32.70       32.67      1.47 o
   3  -3   4      446.93      455.39      4.09 o
   4  -3   4       35.90       44.05      1.65 o
   5  -3   4       98.04       92.28      3.26 o
   6  -3   4        3.69        4.61      2.29 o
   7  -3   4        0.87        1.35      2.39 o
  -7  -2   4        3.76        4.88      1.36 o
  -6  -2   4       14.08       12.55      1.64 o
  -5  -2   4        0.87        1.79      1.21 o
  -4  -2   4       13.43       14.88      0.95 o
  -3  -2   4       16.78       13.43      0.65 o
  -2  -2   4      307.14      320.94      4.93 o
  -1  -2   4      114.37      120.04      2.40 o
   0  -2   4      273.06      275.29      5.57 o
   1  -2   4      516.81      543.37      5.74 o
   2  -2   4       10.52       20.99      1.19 o
   3  -2   4      190.80      193.52      2.29 o
   4  -2   4        0.39        0.85      1.55 o
   5  -2   4      131.25      129.06      3.53 o
   6  -2   4        6.17        7.76      2.24 o
   7  -2   4        1.22       -1.72      2.39 o
   8  -2   4        9.54        9.45      2.82 o
  -7  -1   4        4.65        3.02      1.88 o
  -6  -1   4       63.78       60.19      2.60 o
  -5  -1   4       43.45       41.44      2.05 o
  -4  -1   4       14.19       15.51      1.02 o
  -3  -1   4      109.47      109.56      1.26 o
  -2  -1   4      377.24      397.52      6.66 o
  -1  -1   4      114.18      115.53      2.45 o
   0  -1   4      116.00      121.36      1.56 o
   1  -1   4     1325.59     1368.88      3.41 o
   2  -1   4        4.13        4.47      0.51 o
   3  -1   4       50.43       49.04      1.15 o
   4  -1   4       46.14       45.13      2.10 o
   5  -1   4       71.71       76.04      2.82 o
   6  -1   4       14.44       12.22      2.34 o
   7  -1   4        3.55        3.01      2.28 o
   8  -1   4        0.24       -0.47      2.52 o
  -7   0   4       14.40       12.41      2.30 o
  -6   0   4        4.76        4.86      1.86 o
  -5   0   4       14.34       12.22      1.65 o
  -4   0   4       47.84       48.59      0.78 o
  -3   0   4       20.55       17.98      3.62 o
  -2   0   4        1.76        2.72      0.44 o
  -1   0   4      201.30      206.78      1.96 o
   0   0   4      101.60       99.21      2.17 o
   1   0   4       30.01       30.69      0.50 o
   2   0   4      214.23      225.95      2.25 o
   3   0   4      381.81      409.57      3.98 o
   4   0   4       57.63       55.77      2.14 o
   5   0   4       20.44       22.31      2.02 o
   6   0   4       95.61       82.96      3.08 o
   7   0   4        0.04        0.77      2.13 o
   8   0   4       35.03       37.04      3.08 o
  -7   1   4        0.48        0.62      2.11 o
  -6   1   4       10.76       12.98      1.97 o
  -5   1   4       66.28       64.28      2.56 o
  -4   1   4      107.90      102.04      1.56 o
  -3   1   4       48.29       46.98      0.81 o
  -2   1   4       96.17      103.14      2.82 o
  -1   1   4     1014.91     1169.14     20.32 o
   0   1   4      446.48      471.37      4.87 o
   1   1   4       69.34       69.44      0.75 o
   2   1   4      370.70      369.09      2.18 o
   3   1   4       19.68       30.55      0.89 o
   4   1   4       14.79       15.92      1.53 o
   5   1   4        9.44       11.12      1.75 o
   6   1   4       16.25       17.07      2.15 o
   7   1   4        5.36       10.04      2.33 o
   8   1   4        6.11        6.49      2.50 o
  -7   2   4       18.29       20.08      2.84 o
  -6   2   4        0.08        1.93      1.88 o
  -5   2   4        8.01       14.95      2.01 o
  -4   2   4       71.35       66.03      1.29 o
  -3   2   4       54.69       56.67      0.82 o
  -2   2   4       22.79       15.20      0.42 o
  -1   2   4      695.55      791.49     15.57 o
   0   2   4       66.63       84.57      1.39 o
   1   2   4        8.59        9.94      0.54 o
   2   2   4      401.40      405.70      2.01 o
   3   2   4       40.41       39.72      0.84 o
   4   2   4        4.81        6.25      0.70 o
   5   2   4       22.09       22.33      0.99 o
   6   2   4        3.57        2.40      0.92 o
   7   2   4       58.21       49.23      2.70 o
   8   2   4        1.56        1.49      2.20 o
  -7   3   4       71.63       77.23      3.87 o
  -6   3   4        7.30       11.86      2.50 o
  -5   3   4       98.46       95.97      2.37 o
  -4   3   4       70.06       74.52      1.68 o
  -3   3   4      599.59      592.52      3.13 o
  -2   3   4       15.51       14.20      0.44 o
  -1   3   4       35.03       42.75      0.80 o
   0   3   4       14.44       12.25      0.40 o
   1   3   4        1.64        1.34      0.43 o
   2   3   4       70.48       62.86      2.12 o
   3   3   4       30.55       26.38      0.72 o
   4   3   4       45.10       48.77      0.93 o
   5   3   4      142.84      141.54      1.50 o
   6   3   4       22.16       23.06      2.13 o
   7   3   4       16.57       16.56      2.30 o
   8   3   4        0.30       -1.02      2.29 o
  -7   4   4        2.56        2.10      2.78 o
  -6   4   4        3.07        3.68      1.96 o
  -5   4   4       12.65       10.88      1.41 o
  -4   4   4        2.66        4.95      1.06 o
  -3   4   4      148.54      152.79      2.23 o
  -2   4   4        4.48        4.20      0.37 o
  -1   4   4      256.57      283.54      6.00 o
   0   4   4      288.92      289.14      8.55 o
   1   4   4       33.78       38.31      0.72 o
   2   4   4       17.89       22.18      1.20 o
   3   4   4       90.67       88.71      4.66 o
   4   4   4       78.03       63.09     10.45 o
   5   4   4        1.36        1.66      1.43 o
   6   4   4        0.09       -0.33      1.79 o
   7   4   4        9.88       10.13      2.25 o
   8   4   4        7.52        5.17      2.50 o
  -6   5   4       40.79       44.15      2.99 o
  -5   5   4        1.84        2.30      1.22 o
  -4   5   4       94.59       81.72      2.08 o
  -3   5   4        1.54        2.90      0.44 o
  -2   5   4       18.06       15.14      1.32 o
  -1   5   4       51.10       48.19      1.27 o
   0   5   4       13.49       11.31      0.81 o
   1   5   4        3.70        5.52      0.48 o
   2   5   4       35.12       33.22      1.10 o
   3   5   4        4.33        3.95      0.54 o
   4   5   4       19.21       20.11      1.56 o
   5   5   4      116.91      111.86      2.83 o
   6   5   4       10.59       10.30      1.78 o
   7   5   4       45.33       42.78      2.70 o
  -6   6   4        8.27        9.80      3.02 o
  -5   6   4        0.09       -0.02      1.43 o
  -4   6   4        6.75        6.86      1.34 o
  -3   6   4      136.67      129.74      3.10 o
  -2   6   4      257.39      235.40      3.67 o
  -1   6   4       54.29       55.87      1.97 o
   0   6   4       28.44       28.61      1.58 o
   1   6   4        2.59        3.15      0.77 o
   2   6   4        1.09       -0.01      0.53 o
   3   6   4        9.92        9.81      1.53 o
   4   6   4       28.00       28.51      1.79 o
   5   6   4        1.12        1.43      1.55 o
   6   6   4       19.29       19.52      2.07 o
   7   6   4        1.05        2.14      1.88 o
  -6   7   4       51.32       50.87      2.62 o
  -5   7   4        0.06        0.39      1.61 o
  -4   7   4       10.46        9.37      1.50 o
  -3   7   4       74.15       58.83      2.55 o
  -2   7   4      146.36      131.92      3.14 o
  -1   7   4        3.43        4.38      1.40 o
   0   7   4       60.95       62.77      2.26 o
   1   7   4       41.60       40.19      1.97 o
   2   7   4        8.71        9.47      0.68 o
   3   7   4       10.32       10.15      1.13 o
   4   7   4        0.01        0.91      1.64 o
   5   7   4       19.36       18.91      2.02 o
   6   7   4        2.63        2.49      1.86 o
   7   7   4        0.51       -0.05      2.07 o
  -6   8   4        2.67        4.03      2.58 o
  -5   8   4        3.24        3.55      1.74 o
  -4   8   4        0.26        0.43      1.47 o
  -3   8   4       19.25       17.42      2.07 o
  -2   8   4       21.68       18.82      1.93 o
  -1   8   4       76.19       73.45      2.70 o
   0   8   4       10.71        9.95      1.66 o
   1   8   4        2.04        1.44      0.60 o
   2   8   4        2.18        3.14      1.08 o
   3   8   4        3.59        4.48      1.17 o
   4   8   4        1.54        1.82      1.25 o
   5   8   4        0.48        0.17      1.28 o
   6   8   4        0.37       -0.04      1.30 o
  -5   9   4       21.66       20.85      2.15 o
  -4   9   4        0.44        1.98      1.67 o
  -3   9   4        7.36        9.65      2.16 o
  -2   9   4        9.09        9.53      1.99 o
  -1   9   4       30.84       27.21      2.21 o
   0   9   4       59.81       62.21      2.80 o
   1   9   4       81.41       83.67      2.97 o
   2   9   4        4.54        4.97      0.79 o
   3   9   4       40.65       38.91      1.76 o
   4   9   4       10.09       10.94      1.47 o
   5   9   4        0.98        0.44      1.45 o
   6   9   4        0.13       -0.74      2.29 o
  -4  10   4        5.11        2.74      1.82 o
  -3  10   4        0.02        1.58      2.28 o
  -2  10   4        9.49        9.32      2.19 o
  -1  10   4        4.30        3.71      2.07 o
   0  10   4       20.70       24.63      2.44 o
   1  10   4        0.78        1.09      1.84 o
   2  10   4        0.06        1.43      1.88 o
   3  10   4        2.24        2.50      1.44 o
   4  10   4       12.21       15.61      1.76 o
   5  10   4       16.39       14.72      1.85 o
  -2  11   4        0.83        0.67      2.17 o
  -1  11   4        1.44        3.65      2.28 o
   0  11   4       33.18       36.95      2.94 o
   1  11   4       38.02       41.96      2.99 o
   2  11   4        2.54        2.12      2.17 o
   3  11   4        0.72        1.85      2.16 o
   4  11   4       24.21       21.59      2.04 o
   0  12   4        0.00        1.52      2.38 o
   1  12   4        6.07        8.66      2.52 o
   2  12   4        2.65        5.00      2.58 o
   1 -11   5        0.00        1.02      2.66 o
  -2 -10   5        0.00       -0.44      2.23 o
  -1 -10   5        6.62        5.42      2.17 o
   0 -10   5       13.07       14.65      2.54 o
   1 -10   5        4.82        2.72      1.59 o
   2 -10   5        7.55        8.94      1.92 o
   3 -10   5        5.19        4.57      2.76 o
  -3  -9   5        5.15        6.49      2.25 o
  -2  -9   5        6.35        7.08      2.16 o
  -1  -9   5       42.01       48.47      3.85 o
   0  -9   5      102.75      113.79      3.64 o
   1  -9   5        0.58        0.68      1.49 o
   2  -9   5       53.77       54.49      3.16 o
   3  -9   5        0.69        0.53      2.16 o
   4  -9   5        5.80        4.92      2.77 o
   5  -9   5       13.77       12.33      3.06 o
  -4  -8   5       22.44       20.67      2.60 o
  -3  -8   5        2.73        0.85      2.01 o
  -2  -8   5        0.27       -0.01      1.84 o
  -1  -8   5       54.09       54.66      1.37 o
   0  -8   5       28.52       30.16      1.22 o
   1  -8   5        3.61        4.55      1.36 o
   2  -8   5        0.61        0.69      1.90 o
   3  -8   5        1.68        1.22      2.03 o
   4  -8   5       10.22        9.23      2.53 o
   5  -8   5        5.13        5.91      3.38 o
  -4  -7   5        0.01        0.63      2.09 o
  -3  -7   5        0.21        1.72      1.74 o
  -2  -7   5        0.66        1.13      0.75 o
  -1  -7   5        9.91       10.57      0.89 o
   0  -7   5       39.52       43.29      1.24 o
   1  -7   5       22.93       25.07      1.51 o
   2  -7   5        1.63        2.28      1.68 o
   3  -7   5        8.55        5.71      1.96 o
   4  -7   5        3.23        3.84      2.20 o
   5  -7   5       12.24       12.45      1.95 o
   6  -7   5       58.63       63.53      2.81 o
  -5  -6   5        9.55        7.23      2.35 o
  -4  -6   5        0.53        1.41      2.00 o
  -3  -6   5       45.86       47.31      2.38 o
  -2  -6   5        1.39        2.38      0.68 o
  -1  -6   5        1.68        2.17      0.72 o
   0  -6   5       73.86       73.66      2.79 o
   1  -6   5        1.26        0.60      1.04 o
   2  -6   5       64.60       53.29      4.65 o
   3  -6   5       62.26       47.00      1.33 o
   4  -6   5       24.21       19.37      2.49 o
   5  -6   5       12.55       14.76      1.84 o
   6  -6   5        1.92        3.18      2.62 o
  -5  -5   5       56.03       55.16      3.01 o
  -4  -5   5      120.09      127.37      3.58 o
  -3  -5   5       12.00       11.14      0.76 o
  -2  -5   5       88.02       86.35      2.71 o
  -1  -5   5        6.27        6.70      0.53 o
   0  -5   5        0.48        0.83      0.44 o
   1  -5   5        7.03        8.26      0.69 o
   2  -5   5        2.77        2.77      0.59 o
   3  -5   5      109.13      108.59      2.11 o
   4  -5   5        5.42        5.88      1.40 o
   5  -5   5        0.79        1.68      1.50 o
   6  -5   5        3.98        3.41      2.56 o
   7  -5   5       59.49       71.03      4.16 o
  -6  -4   5        0.22        2.37      2.09 o
  -5  -4   5      113.88      118.12      3.68 o
  -4  -4   5       17.58       15.79      1.10 o
  -3  -4   5        9.71        8.53      0.66 o
  -2  -4   5        0.57        1.64      0.37 o
  -1  -4   5        3.35        3.91      0.35 o
   0  -4   5        8.69        7.55      0.46 o
   1  -4   5       49.61       51.37      0.87 o
   2  -4   5        2.76        1.45      0.57 o
   3  -4   5      828.53      806.68      7.84 o
   4  -4   5      204.58      176.29      3.46 o
   5  -4   5        1.04        2.37      1.33 o
   6  -4   5       10.58       11.36      2.60 o
   7  -4   5        2.39        4.44      2.58 o
  -6  -3   5        0.05       -1.23      1.95 o
  -5  -3   5       74.22       69.98      2.35 o
  -4  -3   5      133.23      125.64      4.04 o
  -3  -3   5       18.59       17.28      0.75 o
  -2  -3   5       33.39       29.93      3.04 o
  -1  -3   5      140.58      143.39      4.24 o
   0  -3   5       19.04       13.47      0.98 o
   1  -3   5       28.84       28.91      2.07 o
   2  -3   5       35.40       40.07      1.81 o
   3  -3   5       24.31       29.82      1.29 o
   4  -3   5        1.71        2.67      1.18 o
   5  -3   5       42.03       37.51      2.54 o
   6  -3   5        7.30        7.43      2.20 o
   7  -3   5        4.21        6.51      2.53 o
  -6  -2   5        8.93       11.58      3.16 o
  -5  -2   5        7.82        6.72      0.85 o
  -4  -2   5      104.91      101.15      1.42 o
  -3  -2   5        7.90        8.70      0.85 o
  -2  -2   5        9.75       10.78      0.50 o
  -1  -2   5       15.52       16.11      0.39 o
   0  -2   5       80.51       90.86      1.60 o
   1  -2   5       92.01      117.77      1.44 o
   2  -2   5       11.88       17.58      0.75 o
   3  -2   5      169.67      153.88      2.84 o
   4  -2   5      495.82      463.10      5.31 o
   5  -2   5       39.43       34.42      2.38 o
   6  -2   5        1.63        2.77      2.07 o
   7  -2   5       33.72       35.23      3.02 o
   8  -2   5        7.82        4.40      2.79 o
  -7  -1   5        2.12        2.72      2.33 o
  -6  -1   5        3.66        2.68      1.26 o
  -5  -1   5       14.28       14.48      1.07 o
  -4  -1   5       70.02       65.23      1.27 o
  -3  -1   5       41.63       43.19      0.94 o
  -2  -1   5       25.44       26.53      0.66 o
  -1  -1   5       21.97       11.59      2.93 o
   0  -1   5      165.19      169.65      2.18 o
   1  -1   5        9.56       13.11      0.46 o
   2  -1   5       94.59       99.13      5.84 o
   3  -1   5       12.99       14.59      1.91 o
   4  -1   5      373.74      379.66      4.61 o
   5  -1   5        0.20       -0.72      1.87 o
   6  -1   5       86.87       82.45      3.27 o
   7  -1   5        0.03       -0.32      2.20 o
   8  -1   5        5.76        5.87      2.73 o
  -7   0   5        5.74        5.50      1.50 o
  -6   0   5       11.22       11.41      1.67 o
  -5   0   5        0.13        0.61      1.02 o
  -4   0   5        6.23        5.86      0.83 o
  -3   0   5      135.90      140.90      1.47 o
  -2   0   5       43.84       39.04      0.71 o
  -1   0   5      771.28      739.34     21.14 o
   0   0   5      177.50      197.63      4.70 o
   1   0   5      195.65      218.10      2.97 o
   2   0   5      221.76      259.62      3.35 o
   3   0   5        0.05        2.08      0.71 o
   4   0   5       26.01       28.87      1.73 o
   5   0   5       36.01       31.41      2.19 o
   6   0   5       89.77       90.73      3.18 o
   7   0   5        0.52        0.32      2.35 o
   8   0   5        1.84        1.69      2.58 o
  -7   1   5       24.28       28.05      3.68 o
  -6   1   5        1.37        2.17      1.22 o
  -5   1   5       69.70       68.65      1.99 o
  -4   1   5        7.17        5.12      0.74 o
  -3   1   5       27.65       28.65      0.79 o
  -2   1   5       91.26       87.05      3.53 o
  -1   1   5      305.74      319.67      3.51 o
   0   1   5       19.04       14.75      0.51 o
   1   1   5        0.30        0.79      0.35 o
   2   1   5      401.70      445.75      2.34 o
   3   1   5       19.29       25.03      0.85 o
   4   1   5        0.64        1.11      0.74 o
   5   1   5       68.53       66.55      1.55 o
   6   1   5       38.05       42.56      1.53 o
   7   1   5       12.58       12.01      1.34 o
   8   1   5        1.64        3.43      2.31 o
  -7   2   5        4.00        5.09      2.36 o
  -6   2   5       32.14       33.99      3.61 o
  -5   2   5       15.10       20.20      1.51 o
  -4   2   5        4.45        4.24      0.66 o
  -3   2   5       39.90       36.25      0.84 o
  -2   2   5       48.00       49.42      0.83 o
  -1   2   5       82.63       96.75      1.12 o
   0   2   5      549.15      593.12      4.79 o
   1   2   5      111.89      117.27      2.88 o
   2   2   5        7.20        7.25      0.47 o
   3   2   5      223.56      227.38      1.83 o
   4   2   5      127.28      123.34      3.32 o
   5   2   5       24.77       23.61      1.06 o
   6   2   5       14.72       13.39      1.08 o
   7   2   5       24.99       22.65      2.38 o
   8   2   5        1.63       -0.63      2.21 o
  -7   3   5        9.58       12.06      2.57 o
  -6   3   5       20.31       26.03      1.58 o
  -5   3   5       11.49       18.65      1.58 o
  -4   3   5      109.58       92.17      1.35 o
  -3   3   5       39.41       29.35      0.74 o
  -2   3   5        8.06        7.15      0.48 o
  -1   3   5      306.02      303.55      2.42 o
   0   3   5      693.13      702.74      5.53 o
   1   3   5      290.96      313.05      6.39 o
   2   3   5        3.08        3.34      0.43 o
   3   3   5      217.46      213.22      6.84 o
   4   3   5        6.20        6.65      0.69 o
   5   3   5        0.00        0.85      0.71 o
   6   3   5       42.58       50.37      2.55 o
   7   3   5       25.46       26.02      2.43 o
   8   3   5        8.65        6.98      2.36 o
  -7   4   5       16.36       14.84      3.03 o
  -6   4   5       38.43       40.76      2.36 o
  -5   4   5        0.02        0.77      0.84 o
  -4   4   5        4.85        7.88      0.75 o
  -3   4   5       80.89       70.50      0.98 o
  -2   4   5       12.90       12.29      0.50 o
  -1   4   5       14.85       12.19      0.81 o
   0   4   5      249.08      245.67      2.68 o
   1   4   5       44.61       49.54      1.32 o
   2   4   5       19.09       18.79      1.23 o
   3   4   5       39.50       34.56      1.96 o
   4   4   5       59.43       54.38      2.28 o
   5   4   5        4.76        3.98      0.55 o
   6   4   5        0.14       -0.01      1.75 o
   7   4   5        0.01       -0.71      1.98 o
  -6   5   5       39.19       39.96      2.49 o
  -5   5   5        0.13        0.40      1.27 o
  -4   5   5       38.70       42.61      1.67 o
  -3   5   5      183.02      150.05      7.04 o
  -2   5   5      340.32      307.24     10.77 o
  -1   5   5       28.77       25.19      1.05 o
   0   5   5       26.82       18.41      2.92 o
   1   5   5        0.23        0.21      0.54 o
   2   5   5       24.18       24.59      1.25 o
   3   5   5        8.98        7.59      0.49 o
   4   5   5       41.34       31.33      7.31 o
   5   5   5        8.21        8.48      1.58 o
   6   5   5       38.63       38.09      2.35 o
   7   5   5        0.82        1.98      1.92 o
  -6   6   5       23.45       20.49      3.56 o
  -5   6   5        5.54        6.40      1.53 o
  -4   6   5       18.76       14.85      1.41 o
  -3   6   5        0.52        2.57      1.42 o
  -2   6   5       31.44       32.03      1.78 o
  -1   6   5        6.14        6.15      0.98 o
   0   6   5      115.33      124.92      1.94 o
   1   6   5      113.86      120.41      1.45 o
   2   6   5        0.01        0.68      0.49 o
   3   6   5        2.16        2.19      0.46 o
   4   6   5       43.79       39.47      2.01 o
   5   6   5        8.31        7.60      1.80 o
   6   6   5        3.56        4.03      1.88 o
   7   6   5        0.05        2.04      2.15 o
  -5   7   5       72.75       74.61      2.51 o
  -4   7   5        0.13        0.83      1.33 o
  -3   7   5       51.01       46.43      2.38 o
  -2   7   5       40.52       35.66      2.03 o
  -1   7   5       40.80       40.53      2.07 o
   0   7   5        0.98        0.43      1.34 o
   1   7   5       25.88       24.08      1.74 o
   2   7   5        0.12       -0.12      0.93 o
   3   7   5        7.88        7.17      1.10 o
   4   7   5        0.09        0.88      1.53 o
   5   7   5        9.64        8.45      1.96 o
   6   7   5       35.83       36.16      2.59 o
   7   7   5        1.22        0.64      2.08 o
  -5   8   5        0.01       -0.72      1.76 o
  -4   8   5        3.57        3.14      1.50 o
  -3   8   5       16.73       14.67      2.08 o
  -2   8   5       45.59       46.76      2.40 o
  -1   8   5       65.71       60.45      2.59 o
   0   8   5       43.60       44.06      2.23 o
   1   8   5       17.34       16.72      0.67 o
   2   8   5       14.51       16.07      1.30 o
   3   8   5        4.48        3.10      1.13 o
   4   8   5        0.05       -0.95      1.57 o
   5   8   5       13.24       15.97      3.32 o
   6   8   5        0.00        0.40      1.42 o
   7   8   5        2.82        3.93      2.02 o
  -5   9   5       83.75       82.69      4.02 o
  -4   9   5        5.69        6.46      1.68 o
  -3   9   5       15.41       15.60      2.30 o
  -2   9   5       67.39       64.84      2.99 o
  -1   9   5       23.41       24.60      2.19 o
   0   9   5        5.81        8.91      1.85 o
   1   9   5        6.71        8.37      1.89 o
   2   9   5        3.63        3.50      1.22 o
   3   9   5        0.84        1.69      1.23 o
   4   9   5        4.37        4.50      1.37 o
   5   9   5        0.56        1.05      1.42 o
   6   9   5        9.14       11.03      3.66 o
  -4  10   5        0.14       -0.73      2.43 o
  -3  10   5        0.03        1.04      2.19 o
  -2  10   5        0.01        1.85      2.11 o
  -1  10   5       12.74       13.32      2.13 o
   0  10   5       40.88       44.71      2.79 o
   1  10   5        0.05       -1.26      1.88 o
   2  10   5        8.13        8.17      2.13 o
   3  10   5        1.16        1.42      1.41 o
   4  10   5        0.43        0.89      1.47 o
   5  10   5        0.01       -1.17      1.58 o
  -2  11   5       12.37       12.04      2.58 o
  -1  11   5       13.74       13.78      2.49 o
   0  11   5       19.05       16.29      2.65 o
   1  11   5       23.08       25.43      2.79 o
   2  11   5       25.29       29.17      2.68 o
   3  11   5        0.02       -0.46      2.20 o
   4  11   5        8.18        7.91      1.83 o
  -1 -10   6       33.19       31.62      2.83 o
   1 -10   6        0.87        0.04      1.64 o
   2 -10   6       10.48       10.90      2.04 o
  -2  -9   6        6.38        1.00      2.07 o
  -1  -9   6       42.26       41.01      2.59 o
   0  -9   6       19.92       17.29      1.60 o
   1  -9   6        1.29        1.47      1.49 o
   2  -9   6        7.10        8.16      1.83 o
   3  -9   6        0.03        1.00      1.80 o
   4  -9   6       22.47       26.69      3.69 o
  -3  -8   6        0.42        2.02      1.99 o
  -2  -8   6        3.09        2.39      2.06 o
  -1  -8   6       18.59       18.14      1.38 o
   0  -8   6        6.17        6.84      1.05 o
   1  -8   6       10.29       11.37      2.11 o
   2  -8   6        7.91       10.33      1.64 o
   3  -8   6        9.28        9.46      2.43 o
   4  -8   6        0.70        0.12      2.45 o
   5  -8   6       12.03       12.13      2.12 o
  -4  -7   6        2.16        1.94      2.32 o
  -3  -7   6       45.06       40.94      2.57 o
  -2  -7   6       16.98       14.65      2.09 o
  -1  -7   6       44.71       49.45      2.65 o
   0  -7   6      123.53      129.33      5.23 o
   1  -7   6      143.19      146.68      2.87 o
   2  -7   6        6.58        5.66      1.41 o
   3  -7   6       49.09       45.34      2.93 o
   4  -7   6        4.79        4.85      1.62 o
   5  -7   6       13.69       13.45      1.99 o
   6  -7   6       18.56       15.10      3.08 o
  -4  -6   6       20.43       20.61      2.46 o
  -3  -6   6       53.93       52.24      2.56 o
  -2  -6   6       14.09       12.02      1.11 o
  -1  -6   6        0.31        0.67      0.78 o
   0  -6   6       27.79       30.48      1.10 o
   1  -6   6        3.65        4.35      1.17 o
   2  -6   6        0.36       -0.23      1.19 o
   3  -6   6        9.73        9.10      2.02 o
   4  -6   6        0.91        1.78      1.49 o
   5  -6   6        3.55        2.34      1.65 o
   6  -6   6        0.74        0.87      2.58 o
  -5  -5   6        2.97        4.08      2.28 o
  -4  -5   6        0.17        1.01      1.88 o
  -3  -5   6        1.48        2.39      1.00 o
  -2  -5   6        9.68       10.18      0.71 o
  -1  -5   6        0.51        0.94      0.68 o
   0  -5   6       87.16       89.05      2.54 o
   1  -5   6      168.67      181.19      2.46 o
   2  -5   6       55.30       50.30      1.73 o
   3  -5   6        3.46        4.30      1.21 o
   4  -5   6       17.92       13.65      1.50 o
   5  -5   6        2.69        1.59      1.49 o
   6  -5   6       24.80       29.03      2.99 o
   7  -5   6       37.70       38.10      3.50 o
  -5  -4   6        0.06        1.84      1.97 o
  -4  -4   6        0.06        1.87      1.88 o
  -3  -4   6       20.40       19.66      1.15 o
  -2  -4   6      142.92      126.28      3.11 o
  -1  -4   6        0.01        0.38      0.40 o
   0  -4   6        0.01        0.17      0.22 o
   1  -4   6      182.98      176.94      3.00 o
   2  -4   6        4.50        4.61      0.82 o
   3  -4   6        5.64        4.56      1.14 o
   4  -4   6       14.17        9.67      1.33 o
   5  -4   6        8.30        6.83      2.15 o
   6  -4   6       52.51       51.50      3.17 o
   7  -4   6        8.92       10.03      2.90 o
  -6  -3   6        0.00       -1.14      2.42 o
  -5  -3   6       14.32       14.90      2.11 o
  -4  -3   6      102.15       95.48      2.92 o
  -3  -3   6      127.44      117.62      2.30 o
  -2  -3   6       97.48       82.06      5.26 o
  -1  -3   6       67.84       62.26      1.09 o
   0  -3   6       42.96       42.03      0.75 o
   1  -3   6       57.19       57.23      2.06 o
   2  -3   6        6.50        4.98      0.73 o
   3  -3   6       44.82       47.68      3.27 o
   4  -3   6       60.29       68.22      2.57 o
   5  -3   6       64.22       58.06      2.82 o
   6  -3   6        1.74        1.89      2.16 o
   7  -3   6        3.54        4.24      2.64 o
  -6  -2   6       11.95       11.43      2.37 o
  -5  -2   6        0.74        0.96      1.16 o
  -4  -2   6      106.72       99.00      1.40 o
  -3  -2   6        3.45        5.15      0.63 o
  -2  -2   6       32.15       27.96      0.92 o
  -1  -2   6        5.36        4.59      0.35 o
   0  -2   6        3.47        3.31      0.46 o
   1  -2   6        0.09        0.87      0.35 o
   2  -2   6      222.74      217.77      6.05 o
   3  -2   6        2.59        1.16      0.88 o
   4  -2   6      649.53      586.90      5.87 o
   5  -2   6       73.75       57.35      2.63 o
   6  -2   6       11.70       14.22      2.21 o
   7  -2   6        0.33        0.48      2.36 o
   8  -2   6        0.12        0.06      2.80 o
  -6  -1   6        2.21        2.32      2.03 o
  -5  -1   6        0.15        0.29      0.87 o
  -4  -1   6      221.75      206.33      3.02 o
  -3  -1   6      398.92      367.42      2.27 o
  -2  -1   6       42.96       36.79      0.74 o
  -1  -1   6      193.07      188.45      6.44 o
   0  -1   6       99.36       98.33      3.20 o
   1  -1   6       89.04       87.17      1.76 o
   2  -1   6        0.09        0.30      0.22 o
   3  -1   6       29.96       26.27      1.32 o
   4  -1   6        4.38        5.28      1.31 o
   5  -1   6        0.25       -0.96      1.80 o
   6  -1   6        7.46        9.72      2.27 o
   7  -1   6        2.51        2.71      2.22 o
   8  -1   6        9.75       10.83      2.79 o
  -7   0   6        9.98        9.20      2.39 o
  -6   0   6        2.47        3.10      1.25 o
  -5   0   6       29.41       32.01      1.23 o
  -4   0   6       21.06       19.42      0.99 o
  -3   0   6      165.72      163.29      1.66 o
  -2   0   6        0.00        0.46      0.48 o
  -1   0   6        9.01        6.44      0.38 o
   0   0   6        7.92        4.72      0.27 o
   1   0   6       21.93       24.97      0.45 o
   2   0   6        8.41       11.38      0.54 o
   3   0   6       11.65       13.04      0.85 o
   4   0   6      162.51      144.61      2.02 o
   5   0   6      431.60      406.19      5.46 o
   6   0   6       26.09       22.42      1.48 o
   7   0   6        4.17        5.70      1.37 o
   8   0   6       14.10       12.20      2.63 o
  -7   1   6        9.50        9.77      2.32 o
  -6   1   6       33.30       35.59      1.73 o
  -5   1   6        0.74        1.26      0.94 o
  -4   1   6       18.16       17.01      0.97 o
  -3   1   6      278.55      253.23      2.87 o
  -2   1   6       14.17        9.56      1.24 o
  -1   1   6       24.57       17.15      0.38 o
   0   1   6        3.86        6.46      0.51 o
   1   1   6      358.13      367.48      2.52 o
   2   1   6        9.27        7.25      0.51 o
   3   1   6        7.32        8.30      0.71 o
   4   1   6        0.24        0.96      0.77 o
   5   1   6      159.61      151.66      3.05 o
   6   1   6        7.01        7.27      1.18 o
   7   1   6       34.75       32.77      1.56 o
   8   1   6        2.14        3.27      2.26 o
  -7   2   6       12.99       14.60      2.56 o
  -6   2   6        0.06        0.85      1.29 o
  -5   2   6       28.93       32.88      1.49 o
  -4   2   6       15.45       17.64      0.91 o
  -3   2   6        0.02        0.94      0.48 o
  -2   2   6      401.33      381.80      5.01 o
  -1   2   6       27.56       24.79      0.51 o
   0   2   6      530.77      576.39     10.16 o
   1   2   6        4.75        8.52      0.41 o
   2   2   6       16.76       21.19      0.74 o
   3   2   6       36.12       45.05      1.04 o
   4   2   6        1.75        1.76      0.74 o
   5   2   6        0.74        1.20      0.81 o
   6   2   6       91.27       91.28      1.76 o
   7   2   6       64.41       66.50      2.91 o
   8   2   6        0.52        0.85      2.39 o
  -7   3   6       80.10       80.83      3.83 o
  -6   3   6       15.54       17.10      2.47 o
  -5   3   6        4.82        4.11      1.01 o
  -4   3   6       30.74       28.20      0.87 o
  -3   3   6        0.04        0.45      0.53 o
  -2   3   6        3.75        3.77      0.48 o
  -1   3   6        1.71        3.46      0.43 o
   0   3   6       95.67      106.32      1.00 o
   1   3   6        7.92        9.35      0.70 o
   2   3   6       51.34       58.61      2.05 o
   3   3   6       55.31       67.21      1.92 o
   4   3   6        8.08        8.91      0.79 o
   5   3   6        0.89        0.39      0.75 o
   6   3   6       46.54       43.59      1.31 o
   7   3   6        9.78       12.24      2.26 o
   8   3   6        6.12        5.80      2.41 o
  -6   4   6        0.46        2.15      1.88 o
  -5   4   6       48.86       57.80      3.54 o
  -4   4   6       40.91       44.65      1.35 o
  -3   4   6        0.42        1.07      0.53 o
  -2   4   6       35.59       32.74      0.73 o
  -1   4   6      108.82      116.82      3.58 o
   0   4   6       57.64       56.12      1.06 o
   1   4   6      334.20      338.35      3.13 o
   2   4   6       22.09       22.61      0.87 o
   3   4   6       16.09       16.13      0.64 o
   4   4   6       77.27       74.95      1.27 o
   5   4   6       25.11       23.36      0.92 o
   6   4   6        1.50        1.49      1.77 o
   7   4   6       17.39       17.97      2.47 o
  -6   5   6        3.21        5.05      2.15 o
  -5   5   6       73.79       82.54      3.86 o
  -4   5   6        2.23        4.94      1.19 o
  -3   5   6       91.22       78.68      2.76 o
  -2   5   6        2.59        2.43      0.95 o
  -1   5   6        0.01        0.59      0.82 o
   0   5   6      241.55      229.58      3.76 o
   1   5   6      233.76      218.38      1.78 o
   2   5   6       57.93       55.11      1.22 o
   3   5   6        5.35        6.38      0.57 o
   4   5   6      106.38       90.32      3.79 o
   5   5   6       18.91       17.75      1.83 o
   6   5   6        0.20        0.32      1.54 o
   7   5   6       45.38       50.43      2.79 o
  -6   6   6       27.85       31.06      3.55 o
  -5   6   6       20.72       22.24      3.14 o
  -4   6   6        0.59        1.01      1.24 o
  -3   6   6       16.77       18.14      1.30 o
  -2   6   6       27.33       23.62      1.33 o
  -1   6   6        0.96        1.30      0.98 o
   0   6   6        0.16        1.16      0.92 o
   1   6   6       52.37       48.08      1.12 o
   2   6   6       83.01       86.82      1.56 o
   3   6   6       28.76       25.38      0.75 o
   4   6   6        0.28        1.10      0.56 o
   5   6   6       26.10       27.92      2.15 o
   6   6   6        1.99        3.16      1.94 o
   7   6   6        1.38        2.09      2.16 o
  -5   7   6        0.03        4.19      2.94 o
  -4   7   6       13.11       12.96      1.51 o
  -3   7   6        2.56        4.39      1.71 o
  -2   7   6      170.10      153.07      3.36 o
  -1   7   6       86.70       76.34      2.50 o
   0   7   6       54.06       55.68      1.69 o
   1   7   6       38.97       36.87      1.39 o
   2   7   6        0.29        0.65      0.74 o
   3   7   6       11.10        8.99      1.74 o
   4   7   6        1.71        0.72      1.53 o
   5   7   6       33.92       39.10      2.46 o
   6   7   6        0.27        3.29      2.02 o
   7   7   6        9.77       13.62      2.44 o
  -4   8   6        2.16        3.54      1.61 o
  -3   8   6        7.94        4.81      1.90 o
  -2   8   6        3.18        4.33      1.67 o
  -1   8   6        6.64        7.52      1.71 o
   0   8   6        3.30        4.90      1.60 o
   1   8   6       53.69       54.64      2.45 o
   2   8   6       23.96       21.90      1.35 o
   3   8   6       11.31        9.92      1.29 o
   4   8   6        1.73        2.05      1.23 o
   5   8   6        7.37        7.11      2.06 o
   6   8   6        0.14        1.95      2.17 o
  -4   9   6       44.57       42.21      3.33 o
  -3   9   6        0.11        0.63      2.00 o
  -2   9   6       10.04       10.28      2.03 o
  -1   9   6       58.88       62.05      2.89 o
   0   9   6       25.14       22.40      2.19 o
   1   9   6        0.01       -0.50      1.86 o
   2   9   6        4.92        5.15      1.88 o
   3   9   6        0.64        1.40      1.29 o
   4   9   6        0.71        0.49      1.38 o
   5   9   6        0.25       -0.52      1.40 o
   6   9   6        0.81        1.13      2.21 o
  -4  10   6        8.38        5.12      2.44 o
  -3  10   6        5.15        5.29      2.32 o
  -2  10   6       14.88       12.95      2.35 o
  -1  10   6        9.46       10.88      2.25 o
   0  10   6       10.06        9.25      2.19 o
   1  10   6       14.53       15.62      2.21 o
   2  10   6        9.23       10.91      2.29 o
   3  10   6       11.27       13.87      1.56 o
   4  10   6        1.12        2.06      1.55 o
   5  10   6        0.00       -0.58      1.61 o
  -2  11   6       10.53        9.11      2.57 o
  -1  11   6       22.81       22.66      2.68 o
   0  11   6        0.32        0.45      2.09 o
   1  11   6       11.75       17.39      2.54 o
   2  11   6        0.31        3.54      2.21 o
   3  11   6        0.04       -0.33      2.32 o
   4  11   6        0.07       -0.20      2.34 o
   2 -10   7        4.66        5.94      2.74 o
  -1  -9   7        5.18        2.59      2.17 o
   1  -9   7        1.41       -0.20      1.54 o
   2  -9   7       71.14       76.33      4.56 o
   3  -9   7       15.52       14.19      2.25 o
  -2  -8   7        0.43        1.55      2.17 o
  -1  -8   7       71.25       80.07      3.15 o
   0  -8   7       51.79       53.10      1.94 o
   1  -8   7        1.91        1.93      1.40 o
   2  -8   7        0.01        0.24      1.59 o
   3  -8   7       23.64       29.08      2.26 o
   4  -8   7        5.18        5.08      2.05 o
  -3  -7   7       39.12       45.70      2.85 o
  -2  -7   7        8.48        7.91      1.99 o
  -1  -7   7        3.97        2.93      1.17 o
   0  -7   7       31.97       27.87      1.25 o
   1  -7   7        1.79        1.59      1.31 o
   2  -7   7        1.33        2.04      1.43 o
   3  -7   7       46.30       52.38      3.10 o
   4  -7   7        0.61        1.51      1.37 o
   5  -7   7       51.66       63.51      2.59 o
   6  -7   7       16.40       13.86      3.02 o
  -4  -6   7       17.64       17.75      2.59 o
  -3  -6   7       36.12       42.88      2.70 o
  -2  -6   7        0.71        1.18      1.05 o
  -1  -6   7        5.34        5.88      0.89 o
   0  -6   7      150.33      155.64      4.90 o
   1  -6   7       76.27       72.63      1.99 o
   2  -6   7       10.29       10.87      1.49 o
   3  -6   7       24.24       31.68      1.43 o
   4  -6   7       21.62       26.88      1.85 o
   5  -6   7        0.45        0.61      1.58 o
   6  -6   7       16.55       12.56      2.91 o
  -4  -5   7       13.20       12.30      2.34 o
  -3  -5   7        0.00        0.53      1.07 o
  -2  -5   7      177.52      163.32      3.16 o
  -1  -5   7       19.49       17.82      0.93 o
   0  -5   7       99.61      102.95      6.25 o
   1  -5   7      127.38      124.37      5.21 o
   2  -5   7       85.63       88.07      1.91 o
   3  -5   7       24.15       22.13      1.27 o
   4  -5   7       10.02        8.71      1.44 o
   5  -5   7       12.94       10.98      2.31 o
   6  -5   7       38.49       38.47      3.11 o
   7  -5   7       19.58       19.78      3.03 o
  -5  -4   7        2.61        1.98      2.26 o
  -4  -4   7       12.71       11.77      2.14 o
  -3  -4   7       21.04       18.87      1.27 o
  -2  -4   7      117.12      108.40      6.64 o
  -1  -4   7       45.51       40.56      1.96 o
   0  -4   7       12.33       12.14      1.39 o
   1  -4   7       19.26       11.23      0.64 o
   2  -4   7       23.65       21.81      1.10 o
   3  -4   7       12.06        9.91      1.03 o
   4  -4   7       15.01       11.53      2.50 o
   5  -4   7       14.86       17.84      2.38 o
   6  -4   7        2.38        1.24      2.32 o
   7  -4   7        0.38       -0.97      2.81 o
  -5  -3   7        0.62        0.99      2.15 o
  -4  -3   7        2.06        1.49      1.16 o
  -3  -3   7       30.77       28.89      1.39 o
  -2  -3   7        0.03        0.44      0.95 o
  -1  -3   7       77.05       69.59      0.91 o
   0  -3   7        4.28        3.02      0.60 o
   1  -3   7      233.47      169.44      3.89 o
   2  -3   7      227.36      235.40      7.28 o
   3  -3   7       41.65       37.23      1.43 o
   4  -3   7       17.74       14.25      1.37 o
   5  -3   7        7.36        5.54      1.96 o
   6  -3   7        3.04        0.40      2.24 o
   7  -3   7       37.06       36.59      3.31 o
   8  -3   7       12.82       12.19      2.82 o
  -5  -2   7        1.70        1.68      1.97 o
  -4  -2   7        9.87       10.59      1.23 o
  -3  -2   7        7.27        6.17      0.60 o
  -2  -2   7       59.63       52.06      1.41 o
  -1  -2   7      419.46      358.70     14.19 o
   0  -2   7        0.02        0.08      0.49 o
   1  -2   7        0.47        0.55      1.09 o
   2  -2   7      114.20      118.23      4.83 o
   3  -2   7        0.43        1.45      0.93 o
   4  -2   7       12.14       11.22      1.22 o
   5  -2   7        0.43        0.93      1.26 o
   6  -2   7        4.83        4.90      1.50 o
   7  -2   7       45.22       41.92      2.11 o
   8  -2   7        3.79        4.17      2.47 o
  -6  -1   7       20.89       18.33      2.60 o
  -5  -1   7        0.01        0.96      1.29 o
  -4  -1   7        9.39        6.86      0.83 o
  -3  -1   7       48.27       44.93      1.60 o
  -2  -1   7       37.06       32.56      0.62 o
  -1  -1   7      253.13      228.73      4.70 o
   0  -1   7       15.13       10.31      0.57 o
   1  -1   7       36.76       30.25      2.38 o
   2  -1   7      244.60      241.87      6.80 o
   3  -1   7       61.09       54.61      4.89 o
   4  -1   7       53.86       51.81      2.81 o
   5  -1   7        3.81        6.91      1.28 o
   6  -1   7       77.80       71.34      2.11 o
   7  -1   7        0.33        0.41      1.53 o
   8  -1   7        2.89        8.65      2.71 o
  -6   0   7       24.80       29.93      2.79 o
  -5   0   7        2.06        2.17      1.31 o
  -4   0   7        2.78        2.95      0.85 o
  -3   0   7       19.08       14.81      0.84 o
  -2   0   7       88.28       83.87      2.11 o
  -1   0   7       70.69       55.23      1.78 o
   0   0   7        0.25        0.64      0.23 o
   1   0   7        1.50        0.91      0.32 o
   2   0   7       32.08       23.28      0.91 o
   3   0   7      208.68      191.99      5.41 o
   4   0   7        5.34        3.68      0.94 o
   5   0   7      217.77      208.19      5.13 o
   6   0   7        2.34        1.00      1.23 o
   7   0   7       18.82       20.54      1.77 o
   8   0   7        5.59        3.65      2.45 o
  -6   1   7        3.47        2.98      2.07 o
  -5   1   7       17.84       19.12      1.16 o
  -4   1   7        5.86        4.79      0.88 o
  -3   1   7      309.37      259.32      1.91 o
  -2   1   7      398.05      343.01      2.33 o
  -1   1   7        1.08        1.10      0.30 o
   0   1   7      335.14      309.78     12.29 o
   1   1   7       10.40        8.69      0.66 o
   2   1   7       24.89       26.67      0.68 o
   3   1   7       58.60       54.13      1.69 o
   4   1   7       18.64       15.51      0.99 o
   5   1   7        0.53        0.28      0.99 o
   6   1   7        2.02        1.09      1.11 o
   7   1   7        0.12        1.81      1.23 o
   8   1   7        1.28        5.58      2.28 o
  -6   2   7       33.95       29.40      2.55 o
  -5   2   7       20.76       22.40      1.25 o
  -4   2   7       31.95       33.36      1.07 o
  -3   2   7       23.28       18.07      0.91 o
  -2   2   7       69.20       72.70      0.88 o
  -1   2   7       25.67       23.99      0.55 o
   0   2   7       43.38       39.99      0.88 o
   1   2   7        8.74        9.16      0.61 o
   2   2   7       20.24       18.42      0.77 o
   3   2   7        4.68        4.63      0.73 o
   4   2   7       19.33       19.85      1.01 o
   5   2   7      109.09      102.00      4.26 o
   6   2   7      193.06      178.40      5.41 o
   7   2   7        3.44        4.04      1.99 o
   8   2   7        0.67        0.56      2.47 o
  -6   3   7        0.53       -0.30      2.02 o
  -5   3   7       80.96       93.87      2.66 o
  -4   3   7        1.84        1.29      0.88 o
  -3   3   7       37.31       26.23      0.75 o
  -2   3   7      558.29      476.90      2.30 o
  -1   3   7      133.10      115.42      2.05 o
   0   3   7       34.74       26.43      1.25 o
   1   3   7       69.42       75.00      1.30 o
   2   3   7      148.32      144.74      1.75 o
   3   3   7       22.26       20.24      0.89 o
   4   3   7        3.28        3.06      0.79 o
   5   3   7        1.27        0.86      0.84 o
   6   3   7       50.64       44.51      1.47 o
   7   3   7        7.42       10.14      2.19 o
   8   3   7        7.07        5.82      2.46 o
  -6   4   7       45.51       42.86      3.12 o
  -5   4   7        2.18        2.60      1.57 o
  -4   4   7       31.78       35.08      2.31 o
  -3   4   7       19.69       20.43      0.74 o
  -2   4   7       20.37       25.54      0.74 o
  -1   4   7      280.56      274.06      6.97 o
   0   4   7        0.45        0.87      0.46 o
   1   4   7       92.07       93.80      1.12 o
   2   4   7       19.29       19.27      0.94 o
   3   4   7        1.63        2.46      0.74 o
   4   4   7        9.45        8.92      0.83 o
   5   4   7        0.95        1.93      0.78 o
   6   4   7       15.81       14.90      1.92 o
   7   4   7       88.47       98.08      3.45 o
  -6   5   7       64.00       72.82      3.77 o
  -5   5   7        1.38        2.20      2.55 o
  -4   5   7       25.15       24.86      1.49 o
  -3   5   7        1.13        2.15      0.94 o
  -2   5   7       10.11        9.09      1.09 o
  -1   5   7      150.35      138.29      2.07 o
   0   5   7       28.88       26.30      0.77 o
   1   5   7       30.33       35.86      0.82 o
   2   5   7       42.08       40.81      1.26 o
   3   5   7       17.14       18.46      0.99 o
   4   5   7        0.05        1.78      0.76 o
   5   5   7        2.18        2.04      1.53 o
   6   5   7        1.07        1.96      1.80 o
   7   5   7       23.74       21.85      2.47 o
  -5   6   7       11.95       13.23      3.06 o
  -4   6   7       54.14       58.29      3.50 o
  -3   6   7       43.45       44.46      1.69 o
  -2   6   7        0.25        0.93      1.06 o
  -1   6   7       51.68       53.36      1.57 o
   0   6   7       76.41       76.14      1.75 o
   1   6   7       57.46       52.80      1.45 o
   2   6   7       67.42       60.42      1.47 o
   3   6   7        1.64        2.29      0.86 o
   4   6   7       14.63       11.05      0.90 o
   5   6   7       22.18       17.46      1.89 o
   6   6   7        0.96        1.35      1.75 o
   7   6   7        2.35        5.87      2.24 o
  -5   7   7       21.17       24.55      3.53 o
  -4   7   7       59.39       65.32      3.58 o
  -3   7   7        0.56        1.91      1.30 o
  -2   7   7       31.27       29.66      2.00 o
  -1   7   7        1.07        0.78      1.11 o
   0   7   7        7.78        8.71      1.18 o
   1   7   7       93.69       96.28      3.00 o
   2   7   7       90.78       80.81      1.43 o
   3   7   7        8.58       10.83      1.02 o
   4   7   7        3.88        5.75      1.79 o
   5   7   7       35.45       30.60      2.40 o
   6   7   7        8.62        6.23      2.13 o
  -4   8   7        0.77        2.38      1.64 o
  -3   8   7        5.53        3.82      1.85 o
  -2   8   7       29.71       30.91      2.24 o
  -1   8   7        7.07        6.33      1.75 o
   0   8   7        3.01        0.86      1.58 o
   1   8   7        5.79        6.10      1.70 o
   2   8   7        1.74        0.99      1.09 o
   3   8   7       48.57       50.76      1.83 o
   4   8   7       11.57        9.64      1.44 o
   5   8   7        1.78        1.57      2.06 o
   6   8   7        5.63       12.10      2.64 o
  -4   9   7       24.39       22.27      2.77 o
  -3   9   7       18.45       19.12      2.47 o
  -2   9   7        1.89        0.22      1.84 o
  -1   9   7       65.59       60.55      2.89 o
   0   9   7        5.39        5.05      1.84 o
   1   9   7       30.14       29.85      2.37 o
   2   9   7       25.14       23.36      2.20 o
   3   9   7        2.82        3.02      1.28 o
   4   9   7        1.41        2.35      1.45 o
   5   9   7        4.15        2.71      1.49 o
   6   9   7       14.82       16.37      2.56 o
  -3  10   7        0.22       -0.21      2.21 o
  -2  10   7        0.07       -1.58      2.09 o
  -1  10   7       13.63       12.66      2.32 o
   0  10   7        0.61        1.41      1.91 o
   1  10   7        5.04        6.05      2.07 o
   2  10   7       16.32       17.31      2.39 o
   3  10   7        0.40        0.70      1.45 o
   4  10   7       13.75       16.32      1.71 o
   5  10   7        0.88        1.43      2.22 o
  -2  11   7        0.29        4.20      2.45 o
  -1  11   7        0.55        2.40      2.35 o
   0  11   7       28.88       27.68      2.93 o
   1  11   7        5.41        6.66      2.33 o
   2  11   7        0.35        3.63      2.35 o
   3  11   7        0.02        0.38      2.36 o
   1  -9   8        3.10        2.20      2.23 o
   2  -9   8        4.51        5.67      1.95 o
   3  -9   8        0.61        0.77      2.99 o
  -1  -8   8        1.40        3.60      2.19 o
   0  -8   8        1.26        3.29      2.14 o
   1  -8   8        1.35        1.68      1.54 o
   2  -8   8        0.01        0.73      1.70 o
   3  -8   8        9.09       10.71      2.00 o
   4  -8   8        5.00       10.94      2.94 o
  -2  -7   8        0.53       -1.12      1.97 o
  -1  -7   8        2.78        2.75      1.43 o
   0  -7   8        0.48        0.58      1.83 o
   1  -7   8        5.13        6.72      1.50 o
   2  -7   8        2.29        4.27      1.58 o
   3  -7   8      106.62      118.71      3.13 o
   4  -7   8        4.21        5.76      1.91 o
  -3  -6   8       10.92       11.80      2.32 o
  -2  -6   8       26.79       27.71      1.50 o
  -1  -6   8        1.65        2.53      1.15 o
   0  -6   8       70.22       81.34      4.49 o
   1  -6   8        8.16        9.21      1.41 o
   2  -6   8        9.00        8.12      1.50 o
   3  -6   8        2.95        4.21      1.61 o
   4  -6   8       21.10       19.75      2.77 o
   5  -6   8        4.98        6.13      1.80 o
   6  -6   8       80.28       82.14      4.08 o
  -4  -5   8        0.15        2.12      2.11 o
  -3  -5   8       32.13       34.36      2.48 o
  -2  -5   8       27.64       25.63      1.44 o
  -1  -5   8        5.18        2.71      1.13 o
   0  -5   8        0.45        1.11      0.85 o
   1  -5   8        8.55        6.07      1.24 o
   2  -5   8        1.21        1.91      1.34 o
   3  -5   8       14.23       17.32      1.21 o
   4  -5   8       94.66      105.02      2.53 o
   5  -5   8       10.54       12.35      1.79 o
   6  -5   8       54.20       65.36      4.05 o
   7  -5   8       10.28       10.70      3.09 o
  -4  -4   8        1.91        1.23      2.04 o
  -3  -4   8       21.93       20.61      1.41 o
  -2  -4   8       42.03       37.98      2.53 o
  -1  -4   8        1.57        1.70      1.02 o
   0  -4   8       11.23       10.90      1.44 o
   1  -4   8      353.06      323.64      4.66 o
   2  -4   8       94.42       85.50      4.86 o
   3  -4   8       13.62       13.48      1.28 o
   4  -4   8       65.44       77.61      2.11 o
   5  -4   8       24.17       27.36      2.42 o
   6  -4   8        0.78        0.30      1.69 o
   7  -4   8        0.58        0.97      1.91 o
  -5  -3   8        9.27       12.71      2.47 o
  -4  -3   8        0.97        1.25      1.21 o
  -3  -3   8       13.76       12.47      1.43 o
  -2  -3   8       19.84       16.62      1.18 o
  -1  -3   8      340.31      303.48      9.05 o
   0  -3   8       10.28        7.21      1.01 o
   1  -3   8       69.49       62.50      2.36 o
   2  -3   8       31.27       25.64      2.47 o
   3  -3   8       17.80       15.32      1.21 o
   4  -3   8        8.66        8.43      1.25 o
   5  -3   8        3.83        2.73      1.46 o
   6  -3   8        3.29        2.04      1.62 o
   7  -3   8       61.67       65.66      2.63 o
  -5  -2   8        2.14        3.11      2.11 o
  -4  -2   8        3.75        3.18      1.23 o
  -3  -2   8        0.17        0.13      1.00 o
  -2  -2   8       14.47       11.45      1.07 o
  -1  -2   8      211.96      184.48      4.06 o
   0  -2   8       82.37       71.33      1.10 o
   1  -2   8      109.93       98.03      2.61 o
   2  -2   8      354.22      298.07     12.30 o
   3  -2   8       71.34       63.28      2.26 o
   4  -2   8       29.72       26.15      1.43 o
   5  -2   8        0.14        0.49      1.29 o
   6  -2   8       51.16       60.36      2.22 o
   7  -2   8        6.29        5.90      1.77 o
   8  -2   8        0.02        1.79      2.60 o
  -6  -1   8        1.71        2.38      2.42 o
  -5  -1   8        8.90        9.76      1.54 o
  -4  -1   8        0.01       -0.36      1.18 o
  -3  -1   8       19.18       16.36      1.22 o
  -2  -1   8       60.01       54.69      1.67 o
  -1  -1   8       54.57       33.82      4.53 o
   0  -1   8      189.42      156.84      2.78 o
   1  -1   8       38.27       31.70      1.74 o
   2  -1   8      166.68      166.69      6.98 o
   3  -1   8       82.37       73.98      1.50 o
   4  -1   8       20.30       18.54      1.20 o
   5  -1   8        9.08        9.66      1.32 o
   6  -1   8        0.29        1.72      1.38 o
   7  -1   8        8.79        7.69      1.68 o
  -6   0   8       25.33       25.82      2.81 o
  -5   0   8        3.34        3.09      1.42 o
  -4   0   8        3.54        3.19      1.17 o
  -3   0   8       29.08       31.12      0.95 o
  -2   0   8        0.11        0.37      0.48 o
  -1   0   8      103.97       79.45      4.72 o
   0   0   8      775.31      715.39      5.06 o
   1   0   8        0.04        0.24      0.29 o
   2   0   8       42.51       33.08      0.74 o
   3   0   8        0.46        0.67      1.16 o
   4   0   8        5.97        5.16      0.96 o
   5   0   8       32.57       28.18      1.39 o
   6   0   8        1.22        3.06      1.26 o
   7   0   8       10.20       11.69      1.54 o
   8   0   8       18.91       17.39      2.71 o
  -6   1   8        1.52        2.54      2.10 o
  -5   1   8       34.71       38.78      1.88 o
  -4   1   8        1.65        1.90      0.88 o
  -3   1   8        0.02        0.96      0.68 o
  -2   1   8        0.32        0.54      0.50 o
  -1   1   8        0.10        0.37      0.32 o
   0   1   8      165.87      155.93      5.61 o
   1   1   8       16.83       13.20      0.53 o
   2   1   8        0.60        0.52      0.52 o
   3   1   8      307.27      318.91     12.62 o
   4   1   8       64.38       62.04      2.79 o
   5   1   8       28.63       24.72      1.94 o
   6   1   8        1.56        1.28      1.14 o
   7   1   8       43.88       42.12      1.75 o
   8   1   8        0.31        0.55      2.20 o
  -5   2   8       47.36       48.08      1.92 o
  -4   2   8        3.61        3.92      0.83 o
  -3   2   8        0.00        0.46      0.80 o
  -2   2   8       17.96       26.70      0.65 o
  -1   2   8      117.11      101.26      0.89 o
   0   2   8       67.84       62.84      1.65 o
   1   2   8       51.60       48.82      0.90 o
   2   2   8       25.89       23.22      0.88 o
   3   2   8       15.92       17.20      0.92 o
   4   2   8       41.08       39.22      1.28 o
   5   2   8        8.16        7.23      1.07 o
   6   2   8       28.52       26.20      1.40 o
   7   2   8        3.46        3.11      2.18 o
  -5   3   8        6.23        7.38      1.68 o
  -4   3   8       36.05       37.64      1.30 o
  -3   3   8       20.22       16.72      0.93 o
  -2   3   8      129.05       95.50      2.00 o
  -1   3   8       95.06       86.46      1.46 o
   0   3   8       20.10       16.52      1.56 o
   1   3   8      167.41      158.31      4.85 o
   2   3   8        2.32        2.92      0.73 o
   3   3   8        3.36        2.81      0.77 o
   4   3   8      120.49      114.59      3.66 o
   5   3   8       17.11       15.89      1.10 o
   6   3   8        0.24        1.29      1.04 o
   7   3   8        3.34        1.67      2.09 o
  -5   4   8       65.61       72.21      2.60 o
  -4   4   8       64.49       66.78      2.43 o
  -3   4   8       21.57       23.36      0.79 o
  -2   4   8        2.01        1.05      0.73 o
  -1   4   8        1.06        1.79      0.84 o
   0   4   8       53.61       51.89      1.16 o
   1   4   8       33.26       28.77      1.09 o
   2   4   8        1.37        1.50      0.80 o
   3   4   8       24.76       23.41      1.06 o
   4   4   8        4.36        4.89      0.87 o
   5   4   8        8.64        9.72      1.24 o
   6   4   8       44.17       44.48      2.47 o
   7   4   8       41.25       38.48      2.64 o
  -5   5   8       14.66       14.32      3.17 o
  -4   5   8       59.22       66.03      2.59 o
  -3   5   8       17.39       18.02      1.31 o
  -2   5   8       52.60       39.92      1.44 o
  -1   5   8      477.87      437.67      4.87 o
   0   5   8       95.68       91.08      1.46 o
   1   5   8        8.13        8.06      0.66 o
   2   5   8       62.30       64.29      3.01 o
   3   5   8       47.01       43.00      1.31 o
   4   5   8        3.41        3.63      0.93 o
   5   5   8        7.16        5.94      1.75 o
   6   5   8        0.42        0.30      1.84 o
   7   5   8       10.82       11.48      2.27 o
  -5   6   8       46.38       50.85      3.93 o
  -4   6   8        5.26        5.93      2.48 o
  -3   6   8        9.97       13.99      1.55 o
  -2   6   8        6.78        6.75      1.17 o
  -1   6   8       13.14       14.07      1.21 o
   0   6   8       44.51       45.57      1.52 o
   1   6   8       12.97       12.46      1.64 o
   2   6   8        2.94        2.13      1.00 o
   3   6   8       27.72       26.63      1.51 o
   4   6   8        0.15        0.40      0.87 o
   5   6   8        7.46        7.13      1.81 o
   6   6   8        0.01       -0.11      1.99 o
   7   6   8       17.56       14.96      2.54 o
  -4   7   8       37.58       40.35      3.46 o
  -3   7   8       20.48       21.06      1.59 o
  -2   7   8        5.21        4.71      1.82 o
  -1   7   8       57.70       54.13      2.77 o
   0   7   8      291.58      289.70      3.29 o
   1   7   8       56.68       59.13      3.01 o
   2   7   8       15.28       15.74      0.99 o
   3   7   8       42.12       39.62      1.42 o
   4   7   8        2.07        3.28      1.74 o
   5   7   8        1.20        2.07      1.79 o
   6   7   8        2.06        2.96      2.15 o
  -4   8   8       13.93       15.33      3.02 o
  -3   8   8       43.80       44.60      2.05 o
  -2   8   8       17.03       14.87      2.01 o
  -1   8   8        0.83        0.50      1.63 o
   0   8   8       29.16       31.25      1.70 o
   1   8   8       12.97       14.41      1.38 o
   2   8   8       29.72       27.87      1.21 o
   3   8   8        0.60        0.84      1.18 o
   4   8   8       10.11        9.47      2.12 o
   5   8   8        6.86        6.53      2.05 o
   6   8   8        5.49        4.86      2.41 o
  -3   9   8       13.88       12.68      2.31 o
  -2   9   8        2.04        1.49      1.98 o
  -1   9   8        8.60        6.20      2.02 o
   0   9   8       16.48       18.05      2.20 o
   1   9   8       37.48       42.83      2.67 o
   2   9   8       16.53       17.29      2.14 o
   3   9   8       29.03       24.90      1.64 o
   4   9   8        0.25        2.18      1.43 o
   5   9   8        2.10        3.09      1.47 o
  -3  10   8        1.86        3.65      2.38 o
  -2  10   8       11.68        9.72      2.28 o
  -1  10   8       22.36       24.14      2.62 o
   0  10   8        2.64        2.18      2.00 o
   1  10   8        6.43        7.03      2.19 o
   2  10   8        4.92        4.58      2.12 o
   3  10   8        0.67        1.18      1.54 o
   4  10   8       11.13       13.71      1.72 o
  -1  11   8        4.00        2.86      2.30 o
   0  11   8       14.77       14.57      2.67 o
   1  11   8        0.82        1.81      2.22 o
   2  11   8        2.61        3.50      2.46 o
   1  -9   9        0.85        0.60      2.48 o
   0  -8   9        1.42        0.62      2.11 o
   1  -8   9        2.11        1.47      2.38 o
   2  -8   9        0.83        1.51      1.80 o
   3  -8   9        0.00       -0.35      1.89 o
  -2  -7   9        9.00       11.24      2.44 o
  -1  -7   9        0.00        0.52      1.37 o
   0  -7   9       15.20       14.17      2.38 o
   1  -7   9        0.83        1.05      2.16 o
   2  -7   9        3.38        1.94      1.67 o
   3  -7   9        1.53        0.91      1.77 o
   4  -7   9        0.30        0.53      2.86 o
  -2  -6   9        9.16        6.67      2.26 o
  -1  -6   9       10.49        9.94      1.41 o
   0  -6   9        0.31        0.88      1.79 o
   1  -6   9       18.54       16.11      2.41 o
   2  -6   9        0.81        0.60      1.44 o
   3  -6   9        0.26        0.44      2.45 o
   4  -6   9       17.40       15.21      3.03 o
   5  -6   9        8.39        8.64      3.06 o
  -3  -5   9        0.17        1.97      2.06 o
  -2  -5   9        0.41        0.49      1.18 o
  -1  -5   9        7.28        7.08      2.02 o
   0  -5   9        2.07        1.17      1.63 o
   1  -5   9        1.08        1.36      1.80 o
   2  -5   9        0.00       -0.71      1.96 o
   3  -5   9       14.08       15.09      2.51 o
   4  -5   9       68.63       81.73      3.76 o
   5  -5   9        0.51        0.11      2.65 o
   6  -5   9       26.15       30.45      3.47 o
  -4  -4   9        7.32        6.18      2.38 o
  -3  -4   9        3.49        3.61      1.31 o
  -2  -4   9       11.02        8.36      1.25 o
  -1  -4   9       32.02       28.72      1.48 o
   0  -4   9        2.78        2.87      1.14 o
   1  -4   9       12.51       10.84      1.88 o
   2  -4   9       22.84       20.84      2.11 o
   3  -4   9        6.38        4.83      2.05 o
   4  -4   9        7.92       10.91      1.48 o
   5  -4   9        1.24        2.76      1.57 o
   6  -4   9       47.81       60.31      2.49 o
   7  -4   9      127.08      125.45      4.64 o
  -4  -3   9        3.36        2.74      2.05 o
  -3  -3   9        0.03        1.05      1.20 o
  -2  -3   9       23.54       23.66      1.39 o
  -1  -3   9        0.01        0.22      1.00 o
   0  -3   9        1.18        1.08      1.00 o
   1  -3   9       10.52       12.11      1.75 o
   2  -3   9       10.79        6.32      1.66 o
   3  -3   9        0.00        0.77      0.93 o
   4  -3   9       34.95       40.72      1.79 o
   5  -3   9       82.12       92.61      2.39 o
   6  -3   9       14.43       14.55      1.80 o
   7  -3   9       18.52       19.60      3.34 o
  -5  -2   9        2.81        4.72      2.39 o
  -4  -2   9        6.94        8.22      1.41 o
  -3  -2   9        1.04        0.24      1.19 o
  -2  -2   9       36.38       32.94      1.41 o
  -1  -2   9       29.35       20.66      1.23 o
   0  -2   9        1.21        0.42      0.95 o
   1  -2   9        4.70        3.15      1.39 o
   2  -2   9      277.13      242.14      6.43 o
   3  -2   9       21.98       18.93      1.07 o
   4  -2   9       11.39       10.59      1.28 o
   5  -2   9       71.52       79.39      2.17 o
   6  -2   9        3.31        4.38      1.60 o
   7  -2   9       17.61       17.10      1.94 o
  -5  -1   9       23.94       25.88      2.49 o
  -4  -1   9       20.87       22.33      1.53 o
  -3  -1   9        4.00        4.63      1.18 o
  -2  -1   9        4.86        5.91      1.08 o
  -1  -1   9       58.56       48.23      2.36 o
   0  -1   9      315.92      276.96      4.43 o
   1  -1   9        1.68        1.76      1.27 o
   2  -1   9       15.25       10.59      1.11 o
   3  -1   9        0.12       -0.33      0.86 o
   4  -1   9        2.94        3.16      1.02 o
   5  -1   9        1.40        2.23      1.22 o
   6  -1   9       19.91       21.01      1.66 o
   7  -1   9        0.22        0.63      1.59 o
  -5   0   9       34.28       35.68      1.93 o
  -4   0   9        0.87        0.64      1.19 o
  -3   0   9        1.41        3.21      1.12 o
  -2   0   9       11.83       11.46      1.10 o
  -1   0   9       16.60       10.20      1.26 o
   0   0   9      228.17      184.67      2.68 o
   1   0   9       54.42       40.42      0.93 o
   2   0   9      234.60      207.17      4.87 o
   3   0   9      534.55      490.54     17.55 o
   4   0   9       23.26       19.26      1.21 o
   5   0   9       21.31       17.40      1.32 o
   6   0   9       22.62       27.00      1.60 o
   7   0   9       42.57       46.88      1.99 o
  -5   1   9       33.45       36.45      1.91 o
  -4   1   9       25.10       27.23      2.00 o
  -3   1   9        0.14        0.74      0.88 o
  -2   1   9        7.59        4.79      0.63 o
  -1   1   9       21.61       20.26      0.74 o
   0   1   9      170.97      131.98      3.07 o
   1   1   9      180.96      157.99      5.09 o
   2   1   9       31.44       29.63      1.71 o
   3   1   9       17.04       15.83      0.99 o
   4   1   9        7.42        4.80      1.03 o
   5   1   9       13.96       12.52      1.24 o
   6   1   9        0.19        0.83      1.56 o
   7   1   9        0.03        0.98      1.35 o
  -5   2   9       15.99       16.48      3.01 o
  -4   2   9        3.86        3.59      1.07 o
  -3   2   9        4.02        3.27      0.75 o
  -2   2   9       13.75       16.02      0.93 o
  -1   2   9       13.94       10.82      0.68 o
   0   2   9      124.30      106.25      2.94 o
   1   2   9      602.36      558.63      7.90 o
   2   2   9        6.07        5.36      0.81 o
   3   2   9      138.91      121.08      6.35 o
   4   2   9       68.89       56.64      1.48 o
   5   2   9        5.41        4.30      1.11 o
   6   2   9       18.42       16.55      1.38 o
   7   2   9       12.47       17.78      2.32 o
  -5   3   9        3.72        3.65      2.79 o
  -4   3   9       12.56       13.53      1.01 o
  -3   3   9       13.24       13.13      0.97 o
  -2   3   9        4.84        3.92      0.57 o
  -1   3   9       21.39       20.32      1.27 o
   0   3   9        7.90        8.47      1.61 o
   1   3   9       23.08       25.92      1.03 o
   2   3   9       49.36       41.38      1.34 o
   3   3   9        4.21        3.70      0.88 o
   4   3   9      121.43      117.38      6.11 o
   5   3   9       25.53       22.60      2.52 o
   6   3   9       14.01       13.44      1.25 o
   7   3   9        3.52        3.22      2.25 o
  -5   4   9       33.42       37.41      3.69 o
  -4   4   9       59.56       63.17      2.50 o
  -3   4   9       12.43       12.41      1.63 o
  -2   4   9        5.95        6.42      0.82 o
  -1   4   9       37.47       45.81      1.35 o
   0   4   9       31.55       25.55      1.12 o
   1   4   9       60.29       50.85      2.17 o
   2   4   9      114.67      106.39      1.77 o
   3   4   9       13.45       12.77      1.01 o
   4   4   9        0.78        1.16      0.90 o
   5   4   9        0.41        0.84      0.97 o
   6   4   9        5.36        3.53      1.85 o
   7   4   9        0.30        2.49      1.90 o
  -5   5   9        5.53        4.35      1.84 o
  -4   5   9       33.56       38.13      2.37 o
  -3   5   9       15.97       17.11      1.82 o
  -2   5   9       18.91       16.53      1.04 o
  -1   5   9        2.58        1.40      0.94 o
   0   5   9        0.23        0.24      0.88 o
   1   5   9       37.68       37.22      2.12 o
   2   5   9       42.04       38.32      1.36 o
   3   5   9        3.29        3.49      0.99 o
   4   5   9       32.82       32.00      1.33 o
   5   5   9       80.04       75.68      1.67 o
   6   5   9        4.90        5.49      1.99 o
   7   5   9        0.01        2.40      2.15 o
  -4   6   9       99.33      106.62      4.59 o
  -3   6   9       88.71       93.21      5.05 o
  -2   6   9       16.97       17.99      1.35 o
  -1   6   9        4.48        5.18      1.10 o
   0   6   9       24.87       27.48      1.39 o
   1   6   9       19.18       18.28      1.27 o
   2   6   9        3.68        3.76      1.09 o
   3   6   9       32.79       34.88      1.40 o
   4   6   9       15.21       15.71      1.20 o
   5   6   9        0.00        1.88      1.75 o
   6   6   9        0.78        1.10      1.95 o
  -4   7   9       15.51       16.63      3.18 o
  -3   7   9       15.59       14.91      1.56 o
  -2   7   9       21.52       22.82      1.57 o
  -1   7   9       27.70       24.30      1.54 o
   0   7   9      145.43      137.12      8.21 o
   1   7   9       19.57       17.76      1.35 o
   2   7   9        0.16        0.54      0.86 o
   3   7   9       40.70       42.36      1.58 o
   4   7   9       23.53       21.64      2.21 o
   5   7   9        1.16        1.29      2.05 o
   6   7   9        7.42        7.84      2.32 o
  -3   8   9       12.23       10.40      1.68 o
  -2   8   9        0.00        0.17      1.66 o
  -1   8   9        3.17        3.64      1.39 o
   0   8   9        0.17        0.91      1.31 o
   1   8   9        0.01       -0.19      1.25 o
   2   8   9       11.58       12.70      1.46 o
   3   8   9        0.30        0.71      1.25 o
   4   8   9        5.50        7.74      2.18 o
   5   8   9        1.35        1.14      2.25 o
  -3   9   9       52.53       52.02      3.10 o
  -2   9   9        3.90        3.69      2.04 o
  -1   9   9        8.95        9.65      2.09 o
   0   9   9       73.81       72.84      3.01 o
   1   9   9      184.15      189.82      4.44 o
   2   9   9       21.27       23.90      2.35 o
   3   9   9        8.51       11.12      1.56 o
   4   9   9       19.28       19.97      1.82 o
   5   9   9        0.97        1.30      1.50 o
  -2  10   9       16.72       13.00      2.38 o
  -1  10   9        0.41        1.40      2.21 o
   0  10   9        0.66        0.68      1.99 o
   1  10   9        1.99        2.86      2.03 o
   2  10   9        0.00        0.94      2.10 o
   3  10   9        6.44        5.03      2.36 o
   4  10   9        2.90        4.65      1.57 o
   0  11   9        4.24        6.54      2.55 o
   1  11   9       32.08       32.42      2.89 o
   1  -8  10        1.16        2.95      2.64 o
   0  -7  10        1.98        2.44      2.18 o
   1  -7  10       11.25        9.76      2.55 o
   2  -7  10        1.78        0.35      2.53 o
   3  -7  10       54.23       66.15      3.84 o
  -1  -6  10       11.61       11.65      1.57 o
   0  -6  10        0.13       -0.40      1.99 o
   1  -6  10        3.52        3.50      2.31 o
   2  -6  10       11.33        9.73      2.59 o
   3  -6  10        0.84        0.76      2.51 o
   4  -6  10        0.06        0.17      2.81 o
  -2  -5  10        3.21        4.20      1.41 o
  -1  -5  10       40.72       41.08      1.85 o
   0  -5  10        0.46       -0.21      1.80 o
   1  -5  10       18.12       17.47      2.41 o
   2  -5  10        0.00        0.06      2.13 o
   3  -5  10        0.61        1.56      2.36 o
   4  -5  10       26.80       31.14      3.19 o
   5  -5  10        2.36        4.12      2.91 o
  -3  -4  10        0.03        2.42      2.07 o
  -2  -4  10        6.54        5.92      1.32 o
  -1  -4  10        8.60        8.55      1.37 o
   0  -4  10        2.88        3.12      1.77 o
   1  -4  10        1.82        2.92      1.91 o
   2  -4  10       12.32        9.15      2.15 o
   3  -4  10        1.65        2.83      2.12 o
   4  -4  10        0.01       -0.07      2.27 o
   5  -4  10       16.18       16.30      2.83 o
   6  -4  10        0.14        0.27      2.71 o
  -4  -3  10        2.05        3.62      2.28 o
  -3  -3  10        0.87        1.11      1.31 o
  -2  -3  10        3.99        2.65      1.25 o
  -1  -3  10        9.71        7.80      1.20 o
   0  -3  10        4.91        4.80      1.71 o
   1  -3  10        1.46        2.07      1.71 o
   2  -3  10        5.62        5.69      1.89 o
   3  -3  10        3.08        2.41      1.97 o
   4  -3  10        5.56        7.62      2.24 o
   5  -3  10       11.01       13.83      1.61 o
   6  -3  10        1.17        1.40      1.67 o
  -4  -2  10        4.46        4.57      1.55 o
  -3  -2  10       27.80       30.02      1.67 o
  -2  -2  10        4.98        5.29      1.20 o
  -1  -2  10        2.30        1.28      1.08 o
   0  -2  10       24.29       22.22      1.90 o
   1  -2  10        2.10        1.93      1.50 o
   2  -2  10        9.20        8.04      1.82 o
   3  -2  10       69.19       67.95      2.66 o
   4  -2  10        1.60        3.48      1.41 o
   5  -2  10        3.36        5.85      1.36 o
   6  -2  10        7.66        7.07      1.65 o
   7  -2  10       50.59       54.44      2.40 o
  -5  -1  10       37.74       39.34      3.02 o
  -4  -1  10        2.24        1.78      1.49 o
  -3  -1  10        0.12        1.05      1.28 o
  -2  -1  10        5.66        7.03      1.24 o
  -1  -1  10        0.13        1.40      1.01 o
   0  -1  10       38.77       32.01      2.01 o
   1  -1  10        1.36        2.34      1.53 o
   2  -1  10        7.70        7.95      0.69 o
   3  -1  10       48.66       42.34      1.22 o
   4  -1  10        1.64        1.07      1.06 o
   5  -1  10       18.37       20.80      1.46 o
   6  -1  10       36.77       45.54      3.01 o
   7  -1  10        2.31        3.13      1.63 o
  -5   0  10       79.97       90.11      2.64 o
  -4   0  10        0.44        0.31      1.38 o
  -3   0  10       28.20       29.47      1.58 o
  -2   0  10        3.01        5.29      1.12 o
  -1   0  10       43.10       36.30      1.41 o
   0   0  10        5.38        2.41      0.80 o
   1   0  10        3.05        1.22      0.59 o
   2   0  10        2.33        2.44      0.71 o
   3   0  10       61.74       59.16      1.35 o
   4   0  10        0.34        0.41      0.98 o
   5   0  10        1.62        2.00      1.20 o
   6   0  10       32.76       34.36      2.03 o
   7   0  10        4.63        4.90      1.91 o
  -5   1  10        0.39        1.72      1.63 o
  -4   1  10       18.82       18.44      1.60 o
  -3   1  10       20.91       19.69      1.45 o
  -2   1  10        1.31        1.66      0.85 o
  -1   1  10        5.73        6.12      0.85 o
   0   1  10       31.58       28.67      1.79 o
   1   1  10       90.31       82.83      2.54 o
   2   1  10        0.00        0.37      0.70 o
   3   1  10        0.03        1.26      0.85 o
   4   1  10        0.03        0.09      0.94 o
   5   1  10        2.87        2.89      1.16 o
   6   1  10        8.95        8.30      1.41 o
   7   1  10       19.95       21.07      1.71 o
  -5   2  10       39.97       41.50      3.65 o
  -4   2  10       36.88       39.48      1.80 o
  -3   2  10       11.94       12.65      1.13 o
  -2   2  10        0.12        0.71      0.82 o
  -1   2  10       12.03       10.97      0.70 o
   0   2  10       46.02       37.35      2.06 o
   1   2  10      140.89      101.64      2.72 o
   2   2  10       12.84        8.43      1.00 o
   3   2  10      166.02      155.37      4.83 o
   4   2  10      251.67      230.21     11.63 o
   5   2  10        0.00        0.81      1.41 o
   6   2  10        4.22        3.16      1.26 o
   7   2  10       31.69       31.43      2.64 o
  -4   3  10       82.93       87.43      2.87 o
  -3   3  10       25.95       25.40      1.24 o
  -2   3  10        5.22        7.42      1.38 o
  -1   3  10        1.81        3.57      0.70 o
   0   3  10        2.48        3.40      0.82 o
   1   3  10      128.90      111.73      2.98 o
   2   3  10       70.99       68.85      2.96 o
   3   3  10        4.54        4.19      0.99 o
   4   3  10       11.28       12.65      1.37 o
   5   3  10        0.02        0.72      1.02 o
   6   3  10       15.85       13.63      1.33 o
   7   3  10        1.29        0.02      1.99 o
  -4   4  10        4.57        6.16      1.86 o
  -3   4  10        3.50        3.12      1.64 o
  -2   4  10        3.53        3.78      1.35 o
  -1   4  10        0.61        1.56      0.90 o
   0   4  10       17.75       15.67      1.07 o
   1   4  10      141.21      117.84      3.13 o
   2   4  10      299.46      286.11      9.32 o
   3   4  10       24.12       24.23      1.23 o
   4   4  10      153.78      135.72      2.63 o
   5   4  10       63.41       58.70      1.63 o
   6   4  10        0.91        1.59      1.86 o
   7   4  10        1.84        2.38      2.20 o
  -4   5  10        0.13        1.40      1.99 o
  -3   5  10        1.89        4.21      1.75 o
  -2   5  10       32.51       31.04      1.24 o
  -1   5  10        1.94        1.13      0.97 o
   0   5  10        9.16        7.87      1.06 o
   1   5  10        2.15        3.07      1.68 o
   2   5  10        0.40        0.91      1.03 o
   3   5  10       38.67       35.88      1.59 o
   4   5  10        0.00        0.01      1.10 o
   5   5  10       12.53       14.19      1.26 o
   6   5  10        7.11        7.51      2.00 o
   7   5  10        7.47        6.95      2.27 o
  -4   6  10       32.20       37.90      3.57 o
  -3   6  10       43.11       48.47      2.48 o
  -2   6  10        8.47        9.02      1.10 o
  -1   6  10        8.10        8.25      1.16 o
   0   6  10        8.89       10.26      1.22 o
   1   6  10        1.85        1.03      1.07 o
   2   6  10       63.65       56.88      1.70 o
   3   6  10       99.43       91.89      1.95 o
   4   6  10        0.17        0.13      1.13 o
   5   6  10       22.59       23.65      2.35 o
   6   6  10       13.42       12.44      2.49 o
  -3   7  10       24.76       27.59      2.40 o
  -2   7  10        0.34        0.03      1.27 o
  -1   7  10        9.86       10.00      1.40 o
   0   7  10       17.29       18.45      1.43 o
   1   7  10        8.32        4.80      1.23 o
   2   7  10       11.95       10.74      1.03 o
   3   7  10        2.35        1.48      1.18 o
   4   7  10        1.31        2.90      1.89 o
   5   7  10       19.92       20.63      2.51 o
   6   7  10       18.59       17.78      2.59 o
  -3   8  10      113.07      123.17      4.79 o
  -2   8  10       64.33       67.87      7.22 o
  -1   8  10       17.23       18.74      1.67 o
   0   8  10        9.89        9.57      1.73 o
   1   8  10        9.19        9.18      1.46 o
   2   8  10        2.53        1.51      1.27 o
   3   8  10        4.83        3.51      1.06 o
   4   8  10       40.43       48.25      2.97 o
   5   8  10        1.11        1.56      2.30 o
  -2   9  10        2.31        1.63      2.02 o
  -1   9  10        9.55       11.33      2.33 o
   0   9  10        2.38        3.02      1.45 o
   1   9  10        9.89       11.70      1.73 o
   2   9  10        0.99        2.37      1.41 o
   3   9  10        0.30       -0.63      1.39 o
   4   9  10       16.89       15.98      1.75 o
  -2  10  10       22.52       17.46      2.61 o
  -1  10  10        2.88        1.44      2.28 o
   0  10  10        3.80        0.65      2.16 o
   1  10  10        3.02        3.73      2.36 o
   2  10  10        4.57        6.19      2.32 o
   3  10  10        4.53        3.57      2.17 o
   0  -7  11       16.99       15.55      2.76 o
   1  -7  11        1.04        0.10      2.48 o
  -1  -6  11       14.28       15.95      2.40 o
   0  -6  11        4.75        2.74      2.35 o
   1  -6  11        5.31        5.42      2.48 o
   2  -6  11       14.82       17.42      2.93 o
   3  -6  11       15.71       15.01      3.16 o
  -1  -5  11       13.82       13.16      1.91 o
   0  -5  11       60.03       65.23      3.20 o
   1  -5  11        5.50        6.78      2.31 o
   2  -5  11       18.82       25.35      2.91 o
   3  -5  11        6.90        7.90      2.70 o
   4  -5  11       61.82       75.72      4.08 o
  -2  -4  11        0.63        1.92      1.45 o
  -1  -4  11        1.48        0.90      1.39 o
   0  -4  11       18.07       20.13      2.40 o
   1  -4  11        0.02        0.83      1.98 o
   2  -4  11       21.30       21.46      2.67 o
   3  -4  11        6.36        6.61      2.46 o
   4  -4  11       18.19       18.73      2.81 o
   5  -4  11        0.00       -0.33      2.77 o
  -3  -3  11        7.61        7.83      1.64 o
  -2  -3  11        1.24        1.46      1.32 o
  -1  -3  11        0.05        1.39      1.23 o
   0  -3  11      106.71      107.70      3.43 o
   1  -3  11        4.77        4.74      1.97 o
   2  -3  11        5.24        3.79      2.21 o
   3  -3  11        3.67        3.54      2.18 o
   4  -3  11        8.81       10.66      2.42 o
   5  -3  11       40.15       47.66      3.32 o
   6  -3  11        5.50        4.89      2.72 o
  -3  -2  11        0.17        1.08      1.45 o
  -2  -2  11        1.98        2.56      1.32 o
  -1  -2  11        5.13        4.05      1.20 o
   0  -2  11        7.83        8.22      1.81 o
   1  -2  11        0.92        0.95      1.77 o
   2  -2  11       14.50       14.77      2.11 o
   3  -2  11        0.01        0.80      2.05 o
   4  -2  11        5.28        6.76      2.25 o
   5  -2  11        2.02        0.80      2.22 o
   6  -2  11        3.83        1.77      2.48 o
  -4  -1  11       25.65       24.75      1.89 o
  -3  -1  11        1.43        0.59      1.62 o
  -2  -1  11        1.24        1.83      1.22 o
  -1  -1  11        7.60        6.56      1.20 o
   0  -1  11        4.53        1.93      1.67 o
   1  -1  11        2.98        2.86      1.68 o
   2  -1  11        0.14        0.98      1.65 o
   3  -1  11        4.03        3.03      1.93 o
   4  -1  11        1.17        0.96      1.05 o
   5  -1  11        0.48        0.70      1.23 o
   6  -1  11        0.57        1.18      1.42 o
   7  -1  11        3.06        2.22      1.68 o
  -4   0  11        0.36        0.51      1.57 o
  -3   0  11        1.07        1.06      1.37 o
  -2   0  11       42.94       44.65      1.96 o
  -1   0  11        1.03        1.12      1.80 o
   0   0  11        1.01        2.48      1.51 o
   1   0  11       11.40       12.94      1.81 o
   2   0  11        1.59        2.12      1.56 o
   3   0  11       24.66       23.28      1.05 o
   4   0  11       24.11       23.51      1.28 o
   5   0  11       18.02       22.86      2.65 o
   6   0  11        0.05        1.39      1.41 o
   7   0  11       12.62       12.42      1.77 o
  -4   1  11       80.70       80.75      2.45 o
  -3   1  11        0.00       -0.21      1.26 o
  -2   1  11        4.05        4.73      1.00 o
  -1   1  11       21.34       21.96      1.36 o
   0   1  11        8.69        5.62      0.98 o
   1   1  11       54.61       47.15      1.26 o
   2   1  11        5.19        4.30      0.79 o
   3   1  11        0.01        0.97      0.85 o
   4   1  11       70.08       65.63      2.17 o
   5   1  11        0.01        0.47      1.17 o
   6   1  11        1.23        0.99      1.39 o
   7   1  11       11.03       11.29      1.68 o
  -4   2  11      117.79      132.52      4.61 o
  -3   2  11        0.10        0.61      1.08 o
  -2   2  11       51.90       55.15      1.47 o
  -1   2  11       16.04       18.56      1.39 o
   0   2  11       19.29       14.90      2.27 o
   1   2  11        0.26        0.79      1.45 o
   2   2  11        6.82        7.25      0.90 o
   3   2  11       14.35       16.80      1.52 o
   4   2  11        2.68        3.69      1.05 o
   5   2  11        1.92        2.60      1.18 o
   6   2  11        0.30        1.54      1.28 o
   7   2  11        3.52        3.10      2.13 o
  -4   3  11        1.24        1.97      1.90 o
  -3   3  11        1.11        0.84      1.56 o
  -2   3  11        2.74        3.57      1.44 o
  -1   3  11        4.19        5.97      1.25 o
   0   3  11       11.47       10.65      0.96 o
   1   3  11        2.03        2.45      1.65 o
   2   3  11        2.82        2.83      0.94 o
   3   3  11        0.92        1.31      1.00 o
   4   3  11        1.10        1.51      1.04 o
   5   3  11        2.09        1.90      1.13 o
   6   3  11        0.78        1.34      1.26 o
   7   3  11        6.45        8.06      2.21 o
  -4   4  11       58.84       57.09      4.01 o
  -3   4  11       38.45       45.02      2.29 o
  -2   4  11       22.63       21.01      1.79 o
  -1   4  11        0.61        0.92      0.79 o
   0   4  11        0.21        0.42      0.88 o
   1   4  11       49.38       41.63      2.35 o
   2   4  11       45.18       42.81      3.44 o
   3   4  11        3.83        3.46      1.07 o
   4   4  11       54.27       51.85      4.11 o
   5   4  11       55.48       52.21      1.70 o
   6   4  11        4.55        4.39      2.04 o
   7   4  11        0.08       -0.12      2.03 o
  -4   5  11        5.58        7.19      3.10 o
  -3   5  11       66.08       70.52      2.74 o
  -2   5  11        7.63        8.04      1.65 o
  -1   5  11        9.65       11.17      1.44 o
   0   5  11        5.92        7.64      1.39 o
   1   5  11        1.36        1.52      1.03 o
   2   5  11       39.89       41.29      1.51 o
   3   5  11        9.15        7.06      1.23 o
   4   5  11        0.01        1.50      1.60 o
   5   5  11       18.65       19.54      1.48 o
   6   5  11        0.78        2.85      2.13 o
  -3   6  11        1.49        2.21      1.85 o
  -2   6  11        4.68        4.79      1.66 o
  -1   6  11        0.84        2.19      1.15 o
   0   6  11        0.02        0.26      1.14 o
   1   6  11        2.00        2.34      1.14 o
   2   6  11      100.61       98.35      2.08 o
   3   6  11       88.88       89.44      2.07 o
   4   6  11       23.61       25.35      1.57 o
   5   6  11       67.85       62.10      3.03 o
   6   6  11       21.23       18.64      2.51 o
  -3   7  11        1.96        2.20      2.70 o
  -2   7  11       20.43       22.66      2.09 o
  -1   7  11       38.91       43.44      4.00 o
   0   7  11        1.94        3.02      1.30 o
   1   7  11        0.56        0.15      1.23 o
   2   7  11        0.93        0.39      1.22 o
   3   7  11        5.14        5.49      1.28 o
   4   7  11       20.80       22.90      2.57 o
   5   7  11        2.18        3.50      2.21 o
   6   7  11        0.01        2.60      2.45 o
  -2   8  11       17.95       18.72      3.49 o
  -1   8  11        3.33        4.11      1.53 o
   0   8  11        5.77        6.59      1.57 o
   1   8  11        0.69       -0.22      1.38 o
   2   8  11        0.03       -0.10      1.34 o
   3   8  11       47.10       47.35      1.93 o
   4   8  11       45.88       45.15      3.02 o
   5   8  11        3.18        3.26      2.47 o
  -1   9  11       17.62       19.29      1.97 o
   0   9  11        7.17        6.98      1.65 o
   1   9  11       15.30       14.77      1.79 o
   2   9  11        3.57        2.15      1.45 o
   3   9  11        1.10        1.81      1.96 o
   4   9  11        0.05        1.62      1.54 o
  -1  10  11       21.52       16.23      2.60 o
   0  10  11       11.84       10.40      2.45 o
   1  10  11        3.53        1.08      2.28 o
   2  10  11        0.33       -0.53      2.32 o
   0  -6  12        1.30        1.23      2.46 o
   1  -6  12       14.41       13.58      2.80 o
  -1  -5  12        9.06        8.53      2.42 o
   0  -5  12        0.64        0.37      2.29 o
   1  -5  12       11.47       12.68      2.67 o
   2  -5  12       10.97       17.70      3.01 o
   3  -5  12        5.62        8.99      3.04 o
  -2  -4  12        0.07        0.52      2.24 o
  -1  -4  12        0.67        0.10      2.14 o
   0  -4  12       11.36       11.50      2.49 o
   1  -4  12        0.43        0.75      2.26 o
   2  -4  12       37.42       44.92      3.20 o
   3  -4  12       48.74       64.96      3.86 o
   4  -4  12       18.01       21.29      3.26 o
  -2  -3  12        9.72       11.44      2.45 o
  -1  -3  12        6.47        7.75      2.17 o
   0  -3  12        7.05        7.30      2.18 o
   1  -3  12       63.16       73.05      3.29 o
   2  -3  12        2.09        3.84      2.31 o
   3  -3  12       46.97       55.92      3.43 o
   4  -3  12        3.01        6.72      2.68 o
   5  -3  12       31.87       40.79      3.47 o
  -3  -2  12       12.03       14.19      1.89 o
  -2  -2  12       27.13       28.28      1.87 o
  -1  -2  12        3.47        3.33      2.00 o
   0  -2  12        1.77        3.31      1.86 o
   1  -2  12       14.37       18.89      2.41 o
   2  -2  12        0.72        2.56      2.03 o
   3  -2  12       13.98        9.87      2.46 o
   4  -2  12        2.23        3.46      2.42 o
   5  -2  12       42.79       56.38      3.52 o
   6  -2  12        0.27        1.13      2.68 o
  -3  -1  12        1.64        2.44      1.54 o
  -2  -1  12       31.60       30.06      1.90 o
  -1  -1  12        0.16        1.43      1.95 o
   0  -1  12        1.38        1.00      1.91 o
   1  -1  12      123.13      133.45      3.72 o
   2  -1  12       13.69       16.97      2.24 o
   3  -1  12        0.06        0.77      1.96 o
   4  -1  12        1.82        1.84      2.22 o
   5  -1  12        3.64        4.85      2.34 o
   6  -1  12       22.17       23.24      2.90 o
  -4   0  12       13.86       14.68      1.86 o
  -3   0  12        1.30        2.49      2.67 o
  -2   0  12       15.45       18.12      1.59 o
  -1   0  12        4.78        5.63      2.03 o
   0   0  12        0.02        0.69      1.63 o
   1   0  12        3.52        3.70      1.82 o
   2   0  12       11.80       12.09      2.03 o
   3   0  12       20.21       21.27      2.20 o
   4   0  12        2.49        3.41      2.03 o
   5   0  12        0.27        0.44      2.21 o
   6   0  12        6.05        7.27      1.61 o
  -3   1  12       27.59       27.30      1.88 o
  -2   1  12        3.73        5.42      1.35 o
  -1   1  12       27.98       29.38      2.49 o
   0   1  12        4.06        4.39      1.96 o
   1   1  12        0.55        1.46      1.61 o
   2   1  12       37.90       41.10      2.40 o
   3   1  12        6.54       10.14      1.93 o
   4   1  12        0.01        1.54      1.04 o
   5   1  12        0.00        0.41      1.21 o
   6   1  12        3.59        3.84      1.45 o
   7   1  12        5.09        4.66      1.63 o
  -3   2  12        0.44        0.96      1.40 o
  -2   2  12        1.17        1.18      1.39 o
  -1   2  12       29.03       32.65      1.65 o
   0   2  12        1.52        1.32      1.10 o
   1   2  12        4.45        3.68      1.71 o
   2   2  12        4.66        3.62      1.72 o
   3   2  12        2.32        2.83      1.00 o
   4   2  12        9.27        9.20      1.81 o
   5   2  12        0.38        0.57      1.23 o
   6   2  12       16.06       17.86      1.94 o
   7   2  12        2.48       -0.36      2.18 o
  -3   3  12       83.84       86.12      2.78 o
  -2   3  12        0.89        1.51      1.42 o
  -1   3  12        7.05       10.00      1.45 o
   0   3  12       10.02        9.74      0.84 o
   1   3  12        5.27        3.41      1.75 o
   2   3  12       15.11       13.77      1.09 o
   3   3  12       13.64       12.60      1.22 o
   4   3  12        2.69        3.59      1.19 o
   5   3  12       35.64       35.01      2.13 o
   6   3  12        3.92        3.45      1.41 o
   7   3  12        1.15        2.48      2.26 o
  -3   4  12       96.41      110.74      3.08 o
  -2   4  12        1.13        0.76      1.56 o
  -1   4  12       39.51       43.34      1.91 o
   0   4  12       11.26       13.80      1.16 o
   1   4  12        0.43        1.42      1.80 o
   2   4  12        4.11        2.60      1.72 o
   3   4  12       10.08       11.34      1.30 o
   4   4  12       15.19       14.48      1.35 o
   5   4  12        0.09        0.70      1.26 o
   6   4  12        0.01        0.66      1.98 o
  -3   5  12        6.79        6.36      2.02 o
  -2   5  12        6.50        5.26      2.17 o
  -1   5  12        4.29        6.44      1.55 o
   0   5  12       21.97       25.38      1.42 o
   1   5  12       10.93        8.83      1.21 o
   2   5  12        0.49        2.00      1.88 o
   3   5  12        1.65       -0.04      1.23 o
   4   5  12        2.20        3.92      1.35 o
   5   5  12        5.97        5.79      2.11 o
   6   5  12        2.28        1.82      2.17 o
  -3   6  12       73.69       84.37      4.35 o
  -2   6  12       34.33       41.19      2.35 o
  -1   6  12       19.59       20.63      2.78 o
   0   6  12        1.12        1.51      1.50 o
   1   6  12        1.48        1.26      1.20 o
   2   6  12       20.30       18.26      2.23 o
   3   6  12        7.15        7.63      1.36 o
   4   6  12        2.85        2.39      1.34 o
   5   6  12        6.92        6.01      2.18 o
   6   6  12        6.13        6.96      2.49 o
  -2   7  12       18.77       21.05      2.26 o
  -1   7  12        0.37        0.04      2.60 o
   0   7  12        2.47        2.42      1.42 o
   1   7  12        0.43        1.87      1.29 o
   2   7  12        5.93        5.46      1.38 o
   3   7  12        2.28        4.21      1.40 o
   4   7  12        0.02        1.40      2.19 o
  -1   8  12        7.98        8.21      2.99 o
   0   8  12        0.01       -0.95      1.52 o
   1   8  12        0.87        0.92      1.47 o
   2   8  12        1.04        0.90      1.90 o
   3   8  12       39.39       43.55      1.98 o
   4   8  12       15.52       16.41      2.52 o
   0   9  12       23.54       26.85      3.29 o
   1   9  12        5.11        6.35      1.66 o
   2   9  12        0.46        0.74      1.53 o
   3   9  12        2.46        2.75      2.12 o
   1  10  12        2.95        2.88      2.88 o
  -1  -4  13       29.03       28.95      2.98 o
   0  -4  13        0.01        0.79      2.47 o
   1  -4  13        2.46        3.12      2.64 o
   2  -4  13       19.36       19.83      3.01 o
   3  -4  13      104.80      125.92      4.99 o
  -2  -3  13        5.03        3.19      2.41 o
  -1  -3  13       18.50       19.06      2.69 o
   0  -3  13       11.48       11.79      2.46 o
   1  -3  13        0.02        0.24      2.24 o
   2  -3  13        1.97        1.70      2.48 o
   3  -3  13       17.22       20.39      3.13 o
   4  -3  13        2.48        3.31      2.89 o
  -2  -2  13        5.44        2.90      1.65 o
  -1  -2  13        7.62        8.66      2.61 o
   0  -2  13       14.06       15.40      2.46 o
   1  -2  13        2.82        3.75      2.27 o
   2  -2  13       12.61       14.20      2.52 o
   3  -2  13       70.60       84.43      3.77 o
   4  -2  13       62.61       77.92      3.89 o
   5  -2  13        8.90       10.57      3.08 o
  -2  -1  13        1.13        0.68      2.37 o
  -1  -1  13       36.16       38.70      2.96 o
   0  -1  13       14.21       15.23      2.39 o
   1  -1  13        0.14        2.04      2.02 o
   2  -1  13       30.00       33.45      2.81 o
   3  -1  13        1.35        2.55      2.23 o
   4  -1  13       68.41       77.16      3.67 o
   5  -1  13        0.75        2.50      2.66 o
  -2   0  13       15.99       20.92      2.69 o
  -1   0  13       38.80       40.74      2.94 o
   0   0  13        1.94        2.61      1.95 o
   1   0  13        3.44        4.80      2.02 o
   2   0  13        4.10        5.19      2.14 o
   3   0  13        7.25        9.03      2.25 o
   4   0  13        0.24        0.15      2.11 o
   5   0  13       25.33       33.02      2.89 o
   6   0  13       38.61       48.09      3.37 o
  -3   1  13        0.27       -0.07      2.09 o
  -2   1  13        8.73        9.58      2.59 o
  -1   1  13       34.67       35.42      2.95 o
   0   1  13        4.57        3.76      2.11 o
   1   1  13        0.17        1.94      1.88 o
   2   1  13       66.18       76.87      3.10 o
   3   1  13       15.27       18.00      2.37 o
   4   1  13        0.28        1.69      2.05 o
   5   1  13        2.09        2.09      2.14 o
   6   1  13        0.08        1.64      2.25 o
  -2   2  13        8.40        9.66      2.64 o
  -1   2  13       32.63       39.34      3.01 o
   0   2  13        3.01        3.15      2.12 o
   1   2  13        2.37        2.62      2.01 o
   2   2  13        0.08        1.64      1.78 o
   3   2  13       11.87       15.75      2.17 o
   4   2  13        6.40        5.89      2.17 o
   5   2  13        0.19       -0.48      2.08 o
   6   2  13        3.22        3.44      1.52 o
  -2   3  13       11.12       12.42      1.76 o
  -1   3  13       36.45       39.22      2.68 o
   0   3  13       49.92       57.59      1.93 o
   1   3  13        5.34        6.01      2.05 o
   2   3  13        5.33        5.72      1.96 o
   3   3  13       61.98       66.27      2.89 o
   4   3  13       15.96       18.14      1.48 o
   5   3  13        0.71        2.19      1.37 o
   6   3  13        0.63        0.34      1.43 o
  -3   4  13        7.54        8.72      2.97 o
  -2   4  13        0.77        1.15      1.73 o
  -1   4  13        5.96        7.19      1.59 o
   0   4  13       11.82       15.25      1.56 o
   1   4  13        4.39        4.23      2.14 o
   2   4  13        2.19        2.80      2.10 o
   3   4  13        1.18        0.97      1.20 o
   4   4  13        1.85        3.32      1.33 o
   5   4  13        1.86        2.80      1.40 o
   6   4  13        1.38        2.11      2.29 o
  -3   5  13        5.11        3.21      2.70 o
  -2   5  13       46.31       49.73      2.48 o
  -1   5  13        0.06       -0.99      2.01 o
   0   5  13        0.20        2.17      2.19 o
   1   5  13        0.02        0.34      1.19 o
   2   5  13        0.34        0.80      2.07 o
   3   5  13        0.14       -0.34      1.29 o
   4   5  13       22.58       26.39      1.77 o
   5   5  13        0.95        0.66      2.14 o
   6   5  13        6.78        7.40      2.40 o
  -2   6  13       36.61       35.91      3.45 o
  -1   6  13        0.94       -0.29      1.80 o
   0   6  13       14.86       14.15      2.66 o
   1   6  13        3.28        3.27      1.31 o
   2   6  13        2.36        2.88      1.35 o
   3   6  13        2.37        0.46      1.36 o
   4   6  13        8.32        7.22      1.56 o
   5   6  13        4.49        4.53      2.26 o
  -1   7  13       17.84       19.63      3.30 o
   0   7  13       13.82       16.45      1.72 o
   1   7  13       16.82       17.99      2.56 o
   2   7  13        1.32        1.86      1.34 o
   3   7  13        0.12       -0.19      1.45 o
   4   7  13        1.08        0.25      2.30 o
   5   7  13        0.44       -0.53      2.43 o
   0   8  13        7.66        8.05      1.69 o
   1   8  13        0.29        1.49      1.51 o
   2   8  13        2.18        2.37      1.55 o
   3   8  13        4.12        3.11      1.96 o
   4   8  13        0.31        0.58      2.25 o
   0   9  13        9.26        9.61      2.27 o
   1   9  13        0.12        0.83      1.73 o
   0  -2  14       32.94       37.27      3.07 o
   2  -2  14        0.08       -0.32      2.56 o
   3  -2  14       10.43       13.80      3.07 o
  -1  -1  14        0.08       -1.55      2.55 o
   0  -1  14        2.09        3.42      2.52 o
   1  -1  14        2.43        3.67      2.38 o
   2  -1  14        0.05        0.34      2.45 o
   4  -1  14        3.61        7.72      2.75 o
  -1   0  14        7.13        4.52      2.49 o
   0   0  14       43.33       56.41      3.35 o
   1   0  14       26.78       35.02      2.89 o
   2   0  14        0.56        0.68      2.26 o
   3   0  14       14.53       18.65      2.70 o
   4   0  14       52.13       57.73      3.53 o
   5   0  14       44.11       50.79      3.51 o
  -1   1  14        3.31        0.38      2.59 o
   0   1  14       36.98       41.89      3.18 o
   1   1  14        5.35        8.90      2.37 o
   2   1  14        1.41        0.88      2.10 o
   3   1  14        3.72        3.47      2.29 o
   4   1  14        9.95        8.71      2.56 o
   5   1  14       42.51       39.99      3.23 o
   6   1  14        2.19        3.13      2.68 o
  -1   2  14       13.20       15.27      2.84 o
   0   2  14       47.51       49.89      3.17 o
   1   2  14        0.58        1.09      2.31 o
   2   2  14        5.42        7.57      2.14 o
   3   2  14        0.00        0.70      2.09 o
   4   2  14       11.34       15.13      2.48 o
   5   2  14        2.59        2.07      2.32 o
   6   2  14       34.42       34.34      3.13 o
  -1   3  14       10.89        9.09      2.60 o
   0   3  14       10.04        8.99      2.50 o
   1   3  14       19.06       22.33      2.62 o
   2   3  14        4.01        4.15      2.25 o
   3   3  14       16.88       17.25      2.41 o
   4   3  14        4.99        5.06      2.19 o
   5   3  14        0.86        3.21      2.17 o
  -1   4  14        9.11       10.56      2.83 o
   0   4  14       27.08       33.20      2.93 o
   1   4  14        2.27        3.19      2.34 o
   2   4  14        1.19        0.54      2.16 o
   3   4  14        1.51        3.58      2.26 o
   4   4  14        3.54        4.36      2.26 o
   5   4  14        0.00       -0.37      2.10 o
  -1   5  14        0.46        0.83      1.72 o
   0   5  14       62.09       74.57      2.53 o
   1   5  14       25.90       26.02      2.72 o
   2   5  14       15.29       19.01      2.59 o
   3   5  14        3.02        2.22      2.28 o
   4   5  14       44.70       44.12      3.11 o
   5   5  14       10.97       13.01      2.48 o
  -1   6  14        1.86        2.38      2.51 o
   0   6  14        5.06        6.96      2.72 o
   1   6  14        4.19        3.72      1.39 o
   2   6  14        3.84        4.81      1.42 o
   3   6  14        1.26        0.49      2.28 o
   4   6  14        0.08        0.09      1.52 o
   5   6  14        0.28       -0.01      2.30 o
  -1   7  14       14.12       15.63      3.13 o
   1   7  14        4.68        4.26      1.54 o
   2   7  14        1.71        1.66      1.55 o
   3   7  14        0.01       -0.60      1.51 o
   4   7  14        4.47        1.46      2.23 o
   1   8  14        2.96        2.46      2.23 o
   2   8  14        0.48        1.86      2.02 o
   3   0  15        2.11        1.90      2.58 o
   1   1  15        7.87       12.02      2.80 o
   2   1  15        0.24        1.25      2.38 o
   3   1  15        0.07        0.63      2.60 o
   4   1  15        0.00       -1.02      2.72 o
   1   2  15       62.60       82.76      3.92 o
   2   2  15       14.07       19.29      2.83 o
   3   2  15        3.91        5.37      2.44 o
   4   2  15        3.85        3.53      2.45 o
   1   3  15        3.05        5.08      2.63 o
   2   3  15        1.02        4.64      2.49 o
   3   3  15        2.53        4.36      2.46 o
   4   3  15        0.14        1.39      2.33 o
   5   3  15        7.83        5.22      2.44 o
   1   4  15       48.59       51.76      3.51 o
   2   4  15        5.40        5.60      2.50 o
   3   4  15        2.66        5.53      2.54 o
   4   4  15        1.01        1.74      2.45 o
   5   4  15        5.12        6.64      2.42 o
   1   5  15        0.45        1.40      2.64 o
   2   5  15       13.25       16.38      2.77 o
   3   5  15        3.71        3.83      2.42 o
   4   5  15        0.84        0.40      2.50 o
   2   6  15        3.78        4.29      2.06 o
   3   6  15        0.01        0.90      2.47 o
   4   6  15        2.44        2.42      2.43 o
   2   7  15        2.86       -0.05      1.94 o
   3   7  15       19.31       20.21      2.89 o
 
